# Supplementary material for: The causal association of polyunsaturated fatty acids with allergic disease: A two-sample Mendelian randomization study
Source: Front Nutr. 2022 Sep 9;9:962787. doi: 10.3389/fnut.2022.962787 (PMC9500587; doi:10.3389/fnut.2022.962787)
Supplement: Supplementary file 2 [file Data_Sheet_1.xlsx]

## Sheet: Information of SNPs. Part 1
Supplementary Table 1. Information of identified SNPs in exposure (Omega-3 fatty acids) and outcomes.																																							se.outcome	pval.outcome	pval.exposure	se.exposure
SNP					Exposure (Omega-3 fatty acids)				Outcome (Atopic dermatitis)				Outcome ( Atopic conjunctivitis)				Outcome ( Asthma)				Outcome ( Allergic rhinitis)				Outcome ( Allergic urticaria)
RS ID	Chromosome	Position	EA	OA	Beta	Se	P-value	EAF	Beta	Se	P-value	EAF	Beta	Se	P-value	EAF	Beta	Se	P-value	EAF	Beta	Se	P-value	EAF	Beta	Se	P-value	EAF
rs10184054	2	21203877	G	C	-0.0361462	0.00486548	5.60015e-15	0.224107	0.0172	0.023	0.454	0.2761	-0.0044	0.0661	0.9466	0.2761	-0.0346	0.013	0.007689	0.2767	0.0077	0.0221	0.728799	0.2761	-0.0362	0.0467	0.4385	0.276
rs10455872	6	161010118	G	A	-0.0629576	0.00753435	2.80027e-17	0.078988	0.0161	0.05	0.7474	0.04574	-0.0523	0.143	0.7147	0.04597	-0.0398	0.0279	0.1541	0.04603	0.0389	0.0477	0.4153	0.04577	-0.0162	0.1009	0.8723	0.04584
rs11242109	5	131677047	T	G	0.0240622	0.0040658	2.39999e-09	0.479016	-0.0813	0.0217	0.000184502	0.3446	-0.0499	0.0623	0.4225	0.3446	-0.0883	0.0122	5.37155e-13	0.3438	-0.0283	0.0208	0.1742	0.3447	-0.0707	0.0439	0.1076	0.3446
rs112875651	8	126506694	A	G	-0.0873719	0.00422001	3.50026e-98	0.392346	-0.0012	0.0212	0.9534	0.3872	0.0063	0.0608	0.918	0.3872	-0.015	0.0119	0.2077	0.3878	-0.0226	0.0203	0.2659	0.3872	0.0566	0.0428	0.1862	0.3872
rs1132899	19	45448036	C	T	0.0270834	0.00410188	8.60003e-11	0.509603	0.0154	0.0209	0.46	0.5555	0.0863	0.0598	0.1493	0.5555	-0.0148	0.0117	0.2076	0.5559	-0.0005	0.0201	0.9803	0.5556	0.0313	0.0423	0.4594	0.5556
rs11563251	2	234679384	T	C	0.0349727	0.00647476	3.2e-08	0.110601	0.0179	0.0345	0.604301	0.1001	0.0394	0.0986	0.6895	0.1	0.003	0.0194	0.8782	0.1	0.0142	0.0331	0.6669	0.1001	-0.0115	0.0699	0.8698	0.1001
rs1167998	1	62931632	A	C	0.0713574	0.00425038	3.59998e-66	0.644674	-0.0136	0.0229	0.551099	0.7142	-0.1463	0.0655	0.02559	0.7142	0.0038	0.0128	0.7691	0.7149	-0.0015	0.0219	0.9455	0.7142	-0.1034	0.0462	0.02524	0.7141
rs11681659	2	136820960	T	C	-0.0251255	0.004486	2e-08	0.716465	-0.0008	0.0213	0.9707	0.6233	-0.1082	0.061	0.0760204	0.6236	0.0207	0.012	0.0839905	0.6223	0.0197	0.0204	0.3351	0.6233	0.0443	0.043	0.3026	0.6235
rs117143374	21	40555561	C	T	-0.0370966	0.005847	2.19999e-10	0.142254	0.0486	0.0339	0.152	0.1053	-0.0293	0.0977	0.763801	0.1052	0.0343	0.0191	0.0725103	0.105	0.0217	0.0324	0.502599	0.1053	-0.0515	0.0682	0.450199	0.1053
rs117733303	6	160922870	G	A	-0.115945	0.0150731	1.39991e-15	0.018513	0.1044	0.0974	0.2839	0.01131	0.3286	0.2827	0.2451	0.01134	-0.087	0.055	0.1134	0.0114	-0.1573	0.0939	0.0940503	0.01129	0.196	0.1987	0.3241	0.01129
rs12226389	11	61823630	C	T	-0.050608	0.00524839	1.10002e-22	0.18582	0.0429	0.0271	0.114	0.1774	0.0757	0.078	0.3318	0.1774	0	0.0153	0.9993	0.177	-0.0176	0.0261	0.5007	0.1774	0.1244	0.0548	0.0232103	0.1774
rs1260326	2	27730940	C	T	-0.0820592	0.0041534	8.4004e-88	0.60401	-0.0152	0.0216	0.480799	0.6493	0.0591	0.0621	0.3409	0.6492	-0.0149	0.0122	0.2193	0.6495	-0.0351	0.0207	0.0907006	0.6493	0.0372	0.0438	0.3961	0.6493
rs13424225	2	241214158	T	G	0.0221268	0.00408591	2.19999e-08	0.449809	-0.0053	0.0206	0.7958	0.4646	0.0117	0.0592	0.8437	0.465	-0.0071	0.0116	0.541	0.4649	-0.0234	0.0198	0.2378	0.4646	0.0454	0.0417	0.2769	0.4646
rs139974673	15	44027885	C	T	0.117987	0.0128075	2.29985e-21	0.025918	-0.2449	0.145	0.0911696	0.005222	0.1065	0.4193	0.7996	0.005238	-0.0745	0.0819	0.3631	0.00523	0.0331	0.1365	0.8087	0.005228	0.3572	0.2856	0.211	0.005183
rs143355652	11	61453822	T	C	-0.154138	0.0204073	9.3994e-14	0.010467	-0.067	0.1171	0.5673	0.008222	-0.2535	0.3358	0.4503	0.008245	-0.0084	0.0651	0.8971	0.008258	0.1459	0.1112	0.1895	0.008212	0.0558	0.2339	0.8113	0.00817
rs144018203	11	116916060	C	G	0.107134	0.02049	4.20001e-08	0.010653	0.5147	0.1689	0.00231601	0.004214	-0.5258	0.4849	0.2782	0.004192	-0.0337	0.0945	0.7212	0.004182	0.1388	0.1613	0.3895	0.004216	0.0001	0.3345	0.9997	0.00422
rs1672811	16	15501099	C	T	0.0251849	0.0046967	2.99999e-08	0.748488	-0.0109	0.023	0.6364	0.7174	-0.0169	0.066	0.7976	0.7175	-0.0117	0.0129	0.3659	0.7182	-0.0025	0.022	0.9109	0.7174	-0.0375	0.0465	0.4201	0.7173
rs16940904	17	44186063	T	C	-0.0355285	0.0048772	3.90032e-14	0.226571	-0.0658	0.038	0.0830405	0.08321	0.137	0.1092	0.2094	0.08331	-0.0264	0.0214	0.2175	0.08291	-0.0075	0.0363	0.8368	0.08321	-0.0887	0.0758	0.2421	0.08325
rs174564	11	61588305	G	A	-0.337094	0.00424185	1e-200	0.347013	0.0683	0.021	0.00111199	0.4148	0.0912	0.0601	0.1293	0.4153	-0.0355	0.0118	0.00256702	0.4152	-0.0375	0.0201	0.0625201	0.4148	0.0301	0.0424	0.4776	0.4145
rs1800978	9	107665978	G	C	-0.0373414	0.00619432	5.19996e-09	0.123991	-0.0501	0.0339	0.1394	0.1052	0.0688	0.0966	0.4767	0.1053	0.0172	0.0189	0.3628	0.106	0.0135	0.0325	0.6789	0.1052	0.0206	0.0683	0.7627	0.1054
rs182611493	19	19458388	G	A	-0.209571	0.0195777	1.10002e-27	0.012519	0.125	0.0467	0.00739197	0.0509	0.1299	0.1339	0.3319	0.051	0.0011	0.0264	0.9667	0.05113	-0.0775	0.0451	0.0861609	0.05089	0.0021	0.0965	0.9823	0.05086
rs2394976	6	31311912	T	G	-0.0461429	0.00550837	1.20005e-15	0.161648	0.0106	0.0341	0.7561	0.1131	-0.1337	0.0995	0.179	0.1128	0.0504	0.0193	0.00899808	0.1132	0.0707	0.0328	0.0312399	0.1131	0.1314	0.0687	0.0558406	0.1128
rs261290	15	58678720	C	T	-0.114383	0.00428189	3.89942e-161	0.654653	-0.0257	0.0212	0.2259	0.6182	-0.0432	0.0608	0.4774	0.6182	-0.0003	0.0119	0.9801	0.6179	-0.0173	0.0204	0.3959	0.6183	-0.0135	0.0429	0.753401	0.6181
rs3018731	11	61248776	G	A	-0.0353357	0.00456603	1.99986e-14	0.717549	0.0572	0.0266	0.0314797	0.8073	0.0355	0.0762	0.641	0.8072	0.0183	0.0149	0.2198	0.8072	0.0082	0.0254	0.747599	0.8072	-0.0128	0.0538	0.8112	0.8072
rs3129962	6	32379383	A	G	-0.0392017	0.00603734	1.79999e-09	0.129765	-0.0347	0.0295	0.2392	0.3011	-0.1444	0.1487	0.3315	0.06785	0.0303	0.0286	0.2884	0.06838	0.068	0.0282	0.0159001	0.3011	0.1823	0.1019	0.07377	0.06776
rs3129962	6	32379383	A	G	-0.0392017	0.00603734	1.79999e-09	0.129765	-0.1259	0.0508	0.0131999	0.06802	-0.0845	0.0843	0.316	0.3013	-0.0519	0.0166	0.00171902	0.3013	0.0104	0.0488	0.8315	0.068	-0.1075	0.0597	0.07172	0.3014
rs34663616	15	58569330	A	C	0.0356728	0.00602277	4.39997e-10	0.137654	-0.0118	0.0294	0.687299	0.1436	-0.1741	0.0845	0.0393396	0.1436	-0.0167	0.0166	0.3138	0.1436	-0.0482	0.0282	0.0881597	0.1436	0.0421	0.0597	0.4809	0.1436
rs35135293	2	20363666	T	C	-0.0208868	0.00408348	3.89996e-08	0.51675	0.0082	0.0209	0.6968	0.5882	0.061	0.0601	0.31	0.5879	0.011	0.0118	0.3483	0.5881	0.0342	0.0201	0.0887401	0.5881	0.0358	0.0423	0.3982	0.5882
rs4000713	7	25990597	A	G	-0.0288196	0.00446039	1e-11	0.295408	0.0152	0.0221	0.4923	0.3191	0.0577	0.0633	0.3624	0.3191	-0.0029	0.0124	0.8165	0.3191	0.0059	0.0212	0.7805	0.3192	0.0766	0.0447	0.0864709	0.319
rs4860987	4	69491284	T	A	0.0463493	0.00491057	1.20005e-21	0.258609	0.0179	0.0238	0.4533	0.2628	-0.1492	0.0684	0.0290603	0.2625	-0.0334	0.0134	0.0126101	0.2633	0.0081	0.0229	0.723199	0.2628	0.0067	0.048	0.889	0.2628
rs5112	19	45430280	G	C	0.0476852	0.00437178	9.09913e-30	0.533736	-0.0469	0.0214	0.0282202	0.5833	-0.0123	0.0613	0.8416	0.5837	-0.002	0.012	0.8651	0.5827	-0.024	0.0205	0.2415	0.5833	-0.0588	0.0433	0.1747	0.5833
rs55891451	10	96728169	C	A	0.0341853	0.00508075	4.60045e-12	0.201728	-0.0214	0.0264	0.4173	0.1894	0.0613	0.0755	0.4163	0.1893	0.0181	0.0148	0.2202	0.1891	-0.0109	0.0253	0.6664	0.1894	0.0301	0.0532	0.572	0.1894
rs58542926	19	19379549	T	C	-0.171666	0.00775231	1.39959e-113	0.074383	0.0486	0.0422	0.2493	0.06421	0.0045	0.1215	0.9704	0.06415	0.0216	0.0238	0.3647	0.06392	0.0428	0.0404	0.2895	0.06424	-0.0498	0.0852	0.5589	0.06418
rs6129624	20	39167592	A	G	-0.0257607	0.00437946	5.1e-10	0.335237	0.0279	0.0228	0.2212	0.2868	-0.1161	0.0653	0.0753807	0.2865	0.0076	0.0128	0.552699	0.2871	-0.0003	0.0219	0.9891	0.2868	-0.0047	0.0461	0.9185	0.2869
rs62466318	7	73042085	T	C	-0.0721329	0.00506371	1.20005e-45	0.204178	-0.0428	0.0263	0.1032	0.1924	-0.0663	0.0755	0.3796	0.1922	0.0254	0.0148	0.0853198	0.192	0.0707	0.0252	0.00500599	0.1924	0.0046	0.053	0.9303	0.1923
rs629301	1	109818306	T	G	0.0382887	0.00488385	1.29987e-14	0.778033	0.0003	0.025	0.9909	0.7853	0.0032	0.072	0.9649	0.7853	0.0006	0.0141	0.9633	0.7847	-0.0001	0.0241	0.995	0.7853	0.0397	0.0507	0.4339	0.7852
rs633695	15	58725839	G	A	0.0840069	0.00448287	9.09913e-80	0.292348	0.0224	0.0223	0.3154	0.3054	-0.0799	0.0641	0.2128	0.3053	-0.0032	0.0126	0.7996	0.3055	0.0083	0.0214	0.6977	0.3053	0.0225	0.0452	0.618399	0.3053
rs6601924	10	5247302	C	T	0.0350603	0.00563873	8.50002e-10	0.845765	0.0086	0.0298	0.771999	0.859	0.0525	0.0855	0.5389	0.8593	-0.0136	0.0167	0.4151	0.8591	0.0466	0.0285	0.1026	0.8591	-0.0527	0.0601	0.3805	0.8589
rs6693447	1	2330190	G	T	0.0229488	0.00407772	4.79999e-09	0.461686	-0.0063	0.0207	0.7595	0.5396	0.1002	0.0594	0.0917297	0.5397	0.0114	0.0116	0.3262	0.5393	0.0113	0.0199	0.568499	0.5395	-0.0429	0.0418	0.3049	0.5395
rs673335	11	75450576	C	T	-0.0669996	0.00554146	1.10002e-34	0.159762	0.0306	0.0241	0.2039	0.2413	0.0284	0.0692	0.681201	0.2413	0.0127	0.0135	0.3467	0.2411	-0.006	0.0231	0.7963	0.2414	0.0655	0.0486	0.1782	0.2413
rs6882345	5	156397673	A	G	0.0288844	0.00421159	1.9002e-13	0.632863	-0.0076	0.022	0.730099	0.6671	0.0045	0.063	0.9436	0.6667	-0.0009	0.0123	0.9387	0.6675	0.0046	0.0211	0.8269	0.6671	-0.01	0.0444	0.8212	0.6673
rs72789541	16	15127534	A	T	-0.0810999	0.00446068	5.60015e-75	0.29597	0.006	0.0221	0.787601	0.3175	0.0261	0.0634	0.680201	0.3178	-0.0019	0.0124	0.8767	0.3173	0.0475	0.0212	0.0251102	0.3175	0.0557	0.0447	0.2125	0.3177
rs737338	19	11347657	T	C	-0.0726631	0.0110354	3.50026e-11	0.035186	-0.042	0.0423	0.3204	0.06352	0.0326	0.1214	0.788199	0.06342	0.0362	0.0236	0.1259	0.06374	0.0253	0.0405	0.5325	0.06349	0.0333	0.0854	0.6968	0.06358
rs77960347	18	47109955	G	A	0.161749	0.0177574	7.19946e-22	0.013239	-0.151	0.1233	0.2206	0.007286	-0.777	0.3475	0.02536	0.007361	-0.1671	0.0689	0.0152999	0.007278	-0.1336	0.1175	0.2557	0.007302	-0.2464	0.2439	0.3123	0.007285
rs7819706	8	19844415	G	A	-0.0396447	0.00628878	1.79999e-10	0.118291	0.0339	0.0353	0.3358	0.09431	0.0004	0.1012	0.9971	0.09434	-0.0193	0.0198	0.3289	0.09445	-0.0407	0.0339	0.2298	0.09432	0.0656	0.0713	0.358	0.0943
rs7924036	10	65191645	T	G	0.0233527	0.00406452	5.49997e-10	0.504205	0.0345	0.0206	0.0949205	0.5138	0.028	0.0592	0.635801	0.5133	0.0062	0.0116	0.5943	0.5139	0.0308	0.0198	0.12	0.5137	-0.0698	0.0417	0.0941304	0.5138
rs7970695	12	121423376	A	G	-0.0253039	0.00419603	1.2e-10	0.620549	0.0118	0.0211	0.574	0.584	-0.09	0.0603	0.1357	0.5838	0.0085	0.0118	0.4729	0.5828	0.0191	0.0202	0.3434	0.5839	0.0653	0.0426	0.125	0.5838
rs9304381	18	47158234	T	C	0.0528854	0.00527814	5.19996e-24	0.818434	0.0264	0.0271	0.331	0.8232	-0.1462	0.0781	0.0610998	0.8234	-0.0105	0.0152	0.489	0.8229	-0.014	0.026	0.592	0.8232	0.0261	0.0548	0.6332	0.8231
rs964184	11	116648917	C	G	-0.116637	0.00596503	8.9002e-87	0.867229	0.0268	0.0294	0.3625	0.8542	0.1622	0.0842	0.0539498	0.8544	-0.0257	0.0165	0.118	0.8545	-0.0035	0.0281	0.9019	0.8541	0.0628	0.0591	0.2883	0.8543
rs9987289	8	9183358	G	A	0.0566995	0.00707191	3.19963e-16	0.909151	-0.0257	0.0308	0.4048	0.8572	-0.0296	0.0876	0.735501	0.8576	-0.0239	0.0174	0.169	0.8569	-0.0208	0.0294	0.4795	0.8573	0.0837	0.0633	0.1862	0.8572
SNP: Single-nucleotide polymorphisms; EA: Effect allele; OA: Other allele; EAF: Effect allele frenquency.

## Sheet: Information of SNPs. Part 2
Supplementary Table 2. Information of identified SNPs in exposure (Omega-6 fatty acids) and outcomes.
SNP					Exposure (Omega-6 fatty acids)				Outcome (Atopic dermatitis)				Outcome ( Atopic conjunctivitis)				Outcome ( Asthma)				Outcome ( Allergic rhinitis)				Outcome ( Allergic urticaria)
RS ID	Chromosome	Position	EA	OA	Beta	Se	P-value	EAF	Beta	Se	P-value	EAF	Beta	Se	P-value	EAF	Beta	Se	P-value	EAF	Beta	Se	P-value	EAF	Beta	Se	P-value	EAF
rs1002687	1	62963737	A	G	0.090971	0.00421287	1e-107	0.644748	-0.0142	0.0229	0.5332	0.7143	-0.1465	0.0655	0.0253402	0.7143	0.0028	0.0128	0.8302	0.715	-0.0011	0.0219	0.959	0.7142	-0.1037	0.0462	0.0247999	0.7142
rs1081105	19	45412955	C	A	0.118778	0.0123322	1.8e-22	0.027624	-0.0781	0.0718	0.277	0.02121	0.1779	0.2085	0.3936	0.02117	-0.0802	0.0406	0.04853	0.02135	0.047	0.0689	0.4954	0.02122	0.0784	0.1453	0.589599	0.02126
rs112875651	8	126506694	A	G	-0.063694	0.00418831	2.2e-53	0.392346	-0.0012	0.0212	0.9534	0.3872	0.0063	0.0608	0.918	0.3872	-0.015	0.0119	0.2077	0.3878	-0.0226	0.0203	0.2659	0.3872	0.0566	0.0428	0.1862	0.3872
rs114863007	6	34729158	A	G	-0.0457294	0.00693029	7.3e-12	0.094543	-0.0231	0.0294	0.431	0.1503	0.088	0.0838	0.294	0.15	-0.0089	0.0166	0.5923	0.1502	0.0278	0.0282	0.3244	0.1503	0.0702	0.0597	0.2399	0.1502
rs115478735	9	136149711	T	A	0.0422787	0.00521674	2.2e-17	0.183315	-0.0335	0.0259	0.1954	0.1975	0.08	0.0742	0.2809	0.1972	0.0277	0.0145	0.0562095	0.1967	0.0406	0.0248	0.1016	0.1975	-0.0943	0.0522	0.0710395	0.1974
rs11789603	9	107647019	T	C	0.0478798	0.00649064	9.7e-14	0.108831	0.0724	0.0394	0.0659007	0.07536	-0.0166	0.1135	0.8839	0.07511	-0.0163	0.0222	0.462	0.0755	0	0.0378	0.9997	0.07537	0.0383	0.0791	0.628699	0.07526
rs1260326	2	27730940	C	T	-0.0642561	0.00412206	3.9e-55	0.60401	-0.0152	0.0216	0.480799	0.6493	0.0591	0.0621	0.3409	0.6492	-0.0149	0.0122	0.2193	0.6495	-0.0351	0.0207	0.0907006	0.6493	0.0372	0.0438	0.3961	0.6493
rs12740374	1	109817590	T	G	-0.0572469	0.00485222	1.5e-32	0.221071	-0.0003	0.0251	0.9892	0.2145	-0.0023	0.0721	0.9748	0.2145	-0.0005	0.0141	0.9692	0.2152	0.001	0.0241	0.9661	0.2145	-0.0413	0.0507	0.4161	0.2146
rs13108218	4	3443931	G	A	-0.035165	0.00417574	3.6e-18	0.615417	0.0042	0.0221	0.8494	0.6772	0.0494	0.0635	0.4364	0.6771	0.0022	0.0125	0.8623	0.6779	-0.0327	0.0212	0.1238	0.6771	0.1003	0.0447	0.0248502	0.6771
rs141469619	11	116714293	G	A	0.110551	0.0213113	1.4e-08	0.01014	0.5245	0.1721	0.00231201	0.004055	-0.3977	0.4953	0.422	0.004028	-0.0293	0.0967	0.7621	0.00402	0.126	0.1646	0.4441	0.004059	0.0156	0.3413	0.9635	0.004076
rs142158911	19	11190534	A	G	-0.0944019	0.00631781	5.2e-52	0.116705	0.0136	0.0338	0.6863	0.1024	-0.1091	0.0965	0.2584	0.1025	0.0314	0.019	0.0991197	0.1024	0	0.0324	0.9998	0.1024	0.0348	0.0687	0.6126	0.1023
rs1461729	8	9187242	G	A	0.0835465	0.00670616	2.8e-36	0.899221	-0.0415	0.0299	0.1647	0.844	-0.0662	0.085	0.436	0.8445	-0.0254	0.0168	0.1312	0.8437	-0.0272	0.0285	0.3405	0.8441	0.09	0.0614	0.1425	0.844
rs1800961	20	43042364	T	C	-0.0744567	0.0117812	3.3e-10	0.030192	-0.033	0.0496	0.5054	0.04539	-0.048	0.1431	0.736999	0.04523	-0.0207	0.0281	0.4613	0.04538	-0.0298	0.0477	0.5326	0.04536	0.0874	0.0998	0.3812	0.04535
rs183130	16	56991363	T	C	0.0615133	0.00431123	1.4e-48	0.324072	-0.0002	0.023	0.9939	0.2795	-0.0543	0.066	0.4108	0.2795	-0.0185	0.0129	0.1533	0.2799	-0.008	0.0221	0.717399	0.2796	0.0462	0.0465	0.32	0.2798
rs1883711	20	39179822	C	G	0.0922513	0.0118528	3.2e-16	0.031191	-0.0539	0.0429	0.2085	0.06307	-0.189	0.1232	0.125	0.06308	-0.028	0.0241	0.2468	0.06291	0.0057	0.0411	0.8906	0.06308	0.0985	0.0859	0.2511	0.06308
rs261290	15	58678720	C	T	-0.0965507	0.00425095	1e-116	0.654653	-0.0257	0.0212	0.2259	0.6182	-0.0432	0.0608	0.4774	0.6182	-0.0003	0.0119	0.9801	0.6179	-0.0173	0.0204	0.3959	0.6183	-0.0135	0.0429	0.753401	0.6181
rs2737245	8	116658583	T	G	-0.0274764	0.00450795	1.4e-09	0.278598	-0.0016	0.0224	0.943	0.3087	-0.0277	0.0641	0.6654	0.309	-0.0087	0.0126	0.4875	0.3082	-0.0144	0.0215	0.5042	0.3087	0.0589	0.0453	0.1939	0.3086
rs2740488	9	107661742	C	A	-0.0501345	0.00457926	5.4e-28	0.265321	-0.0297	0.0261	0.2553	0.1971	-0.0096	0.0748	0.8975	0.1971	-0.0009	0.0146	0.9517	0.1974	-0.0212	0.025	0.397	0.197	-0.01	0.0525	0.8487	0.1971
rs28383314	6	32587213	C	T	0.0388549	0.00415994	1.7e-18	0.622939	-0.0321	0.0245	0.1895	0.6898	0.058	0.0707	0.4119	0.6903	-0.0186	0.0138	0.1757	0.689	-0.0647	0.0235	0.00590106	0.6898	-0.0322	0.0493	0.513701	0.6901
rs3734854	6	31078836	A	G	0.0477116	0.0082133	5.9e-11	0.064679	0.099	0.0371	0.00762606	0.08626	0.0481	0.1054	0.6479	0.0862	0.0016	0.0207	0.9388	0.08614	-0.0049	0.0355	0.8905	0.08624	0.024	0.0751	0.749501	0.08634
rs3770586	2	169828995	T	C	-0.0229674	0.00405156	7.1e-09	0.48397	0.0016	0.021	0.9405	0.4145	-0.073	0.0602	0.2252	0.4146	-0.01	0.0118	0.3932	0.4152	0.0117	0.0201	0.562101	0.4145	0.0118	0.0424	0.780001	0.4145
rs3817335	11	47643891	A	T	-0.0277621	0.00421464	9.8e-12	0.350559	-0.0311	0.0223	0.1621	0.3568	0.0674	0.0638	0.2911	0.3565	0.0031	0.0125	0.8063	0.3575	0.0059	0.0214	0.7842	0.3568	0.0188	0.045	0.675	0.357
rs4299376	2	44072576	T	G	-0.0353905	0.00431976	1.1e-16	0.676279	-0.0026	0.0251	0.9184	0.7832	-0.068	0.0722	0.3463	0.7832	-0.021	0.0141	0.1381	0.7839	0.0116	0.0241	0.630001	0.7831	-0.0208	0.0506	0.6817	0.7832
rs4439799	17	45781599	T	C	0.0224228	0.00404559	1.3e-08	0.502274	-0.0053	0.0207	0.7989	0.4673	0.0193	0.0593	0.744699	0.4669	0.0094	0.0116	0.4185	0.4677	-0.0149	0.0198	0.4539	0.4674	-0.0229	0.0418	0.584201	0.4673
rs4704210	5	74635225	C	G	0.0467287	0.00416788	6.1e-30	0.374212	0.0171	0.0208	0.4111	0.4397	-0.0201	0.0595	0.7362	0.4395	-0.0214	0.0116	0.0658203	0.44	0.0144	0.0199	0.4687	0.4398	-0.0627	0.0419	0.1346	0.4397
rs4766578	12	111904371	A	T	0.0277794	0.00404125	1.5e-12	0.503267	0.0213	0.0208	0.3068	0.5686	0.0251	0.0598	0.674099	0.568	-0.0142	0.0117	0.2264	0.5703	0.0355	0.02	0.0757304	0.5685	0.0325	0.0421	0.4402	0.5687
rs4860948	4	69340991	A	T	0.027907	0.00470731	1.9e-09	0.244353	0.0147	0.0242	0.5431	0.238	-0.1293	0.0697	0.0634205	0.2375	-0.0198	0.0136	0.1472	0.2383	-0.0023	0.0233	0.9223	0.2379	0.0297	0.0488	0.5431	0.238
rs534417	1	23784965	G	A	0.0390397	0.00607823	9.3e-11	0.875005	0.0109	0.0324	0.737099	0.886	0.0323	0.0931	0.7286	0.8862	-0.0138	0.0182	0.447	0.8855	0.0171	0.0311	0.5825	0.886	0.0265	0.0654	0.685799	0.8859
rs55747707	7	73037366	A	G	-0.0494876	0.0050239	1.7e-22	0.203615	-0.0396	0.027	0.1421	0.18	-0.0656	0.0774	0.3967	0.1799	0.0274	0.0151	0.0702005	0.1796	0.0774	0.0259	0.00274202	0.18	0.0106	0.0544	0.8455	0.1799
rs56322906	19	11346155	A	G	-0.100371	0.0109592	1.2e-19	0.035157	-0.037	0.0423	0.3814	0.06344	0.0343	0.1215	0.777499	0.06333	0.0361	0.0237	0.1275	0.06366	0.0267	0.0406	0.5098	0.06341	0.03	0.0855	0.725401	0.06349
rs58542926	19	19379549	T	C	-0.128057	0.0076883	2.5e-65	0.074383	0.0486	0.0422	0.2493	0.06421	0.0045	0.1215	0.9704	0.06415	0.0216	0.0238	0.3647	0.06392	0.0428	0.0404	0.2895	0.06424	-0.0498	0.0852	0.5589	0.06418
rs633695	15	58725839	G	A	0.0725178	0.00445048	1.3e-59	0.292348	0.0224	0.0223	0.3154	0.3054	-0.0799	0.0641	0.2128	0.3053	-0.0032	0.0126	0.7996	0.3055	0.0083	0.0214	0.6977	0.3053	0.0225	0.0452	0.618399	0.3053
rs6471717	8	59377357	A	G	-0.0290285	0.00427754	4e-12	0.663091	-0.0172	0.0212	0.4183	0.615	0.0858	0.0608	0.1579	0.6148	0.0089	0.0119	0.4564	0.6148	-0.0059	0.0204	0.773599	0.615	-0.0388	0.043	0.3664	0.6149
rs6547409	2	21190209	T	C	-0.0813514	0.00924809	2.4e-20	0.051258	0.0273	0.0386	0.4802	0.07702	-0.1499	0.1111	0.1773	0.07703	-0.0237	0.0217	0.2743	0.07741	0.0186	0.0371	0.616799	0.07699	0.0523	0.0782	0.503499	0.07699
rs6602911	13	114547372	T	C	0.0257493	0.00420044	1.3e-09	0.360079	0.0002	0.0217	0.993	0.3624	-0.021	0.0623	0.7357	0.3625	-0.0128	0.0122	0.2939	0.3608	-0.0487	0.0208	0.0190401	0.3625	0.0026	0.0438	0.9521	0.3625
rs672889	2	21319016	G	T	0.0763943	0.00580512	1.3e-41	0.860091	0.0078	0.0291	0.789	0.8535	-0.014	0.0834	0.8668	0.8533	0.0177	0.0164	0.2794	0.8536	0.0132	0.0279	0.6357	0.8535	-0.0703	0.0591	0.2339	0.8535
rs6882345	5	156397673	A	G	0.0448784	0.00417905	1.2e-27	0.632863	-0.0076	0.022	0.730099	0.6671	0.0045	0.063	0.9436	0.6667	-0.0009	0.0123	0.9387	0.6675	0.0046	0.0211	0.8269	0.6671	-0.01	0.0444	0.8212	0.6673
rs6934962	6	116322349	T	C	0.0228258	0.00411241	2.2e-08	0.400489	-0.0107	0.0208	0.609101	0.4255	0.0917	0.0597	0.1245	0.4259	-0.0131	0.0117	0.2625	0.4261	-0.0004	0.02	0.9839	0.4255	-0.0317	0.0421	0.4524	0.4257
rs6938647	6	160986915	C	A	-0.0481657	0.00494853	1.9e-23	0.782336	-0.0062	0.0265	0.8147	0.8099	-0.1	0.0761	0.189	0.8097	-0.0203	0.0149	0.1738	0.8096	-0.0194	0.0255	0.4465	0.8099	0.0506	0.0535	0.3442	0.8099
rs7139079	12	121415293	A	G	-0.0297379	0.00411541	3.3e-13	0.592501	0.0055	0.0208	0.7907	0.5506	-0.0823	0.0596	0.1675	0.5503	0.0152	0.0117	0.1921	0.5494	0.0171	0.02	0.3924	0.5505	0.0421	0.0421	0.317	0.5505
rs72997616	11	75474195	A	C	-0.051564	0.00694288	1.6e-13	0.094064	0.0128	0.0337	0.704399	0.1051	0.0639	0.0966	0.5085	0.1053	-0.0066	0.0189	0.725401	0.1053	-0.0165	0.0323	0.6092	0.1052	0.0074	0.0678	0.9136	0.1052
rs740516	17	67082962	G	C	-0.0315718	0.00565892	1.4e-08	0.151132	-0.0219	0.0258	0.3961	0.1999	0.0045	0.074	0.9514	0.1998	0.0103	0.0145	0.4781	0.1997	-0.0017	0.0248	0.9438	0.2	-0.0198	0.0525	0.7063	0.1999
rs75406471	10	5257647	A	G	-0.0314077	0.00559075	2.7e-08	0.154684	-0.0082	0.0298	0.7824	0.141	-0.0524	0.0855	0.5398	0.1407	0.0137	0.0168	0.4118	0.1408	-0.0462	0.0285	0.1058	0.1409	0.0516	0.0601	0.3907	0.141
rs7707394	5	74472939	A	G	0.02951	0.00420247	1.2e-12	0.357106	0.0148	0.0213	0.4877	0.3729	-0.0362	0.0611	0.553701	0.373	-0.0024	0.012	0.8435	0.3731	0.0293	0.0204	0.1523	0.373	-0.0015	0.043	0.9718	0.3729
rs7750288	6	160400147	G	A	0.0249212	0.00446247	1.3e-08	0.285011	-0.0301	0.0232	0.1943	0.2782	0.0773	0.0664	0.2445	0.2779	-0.0001	0.013	0.9928	0.2782	0.0132	0.0222	0.5523	0.2782	0.0098	0.0469	0.8346	0.2783
rs77960347	18	47109955	G	A	0.275526	0.0176159	2.8e-56	0.013239	-0.151	0.1233	0.2206	0.007286	-0.777	0.3475	0.02536	0.007361	-0.1671	0.0689	0.0152999	0.007278	-0.1336	0.1175	0.2557	0.007302	-0.2464	0.2439	0.3123	0.007285
rs79429216	19	45445517	A	G	0.15083	0.0179625	1.3e-17	0.012713	0.1479	0.1698	0.3837	0.004003	-0.5547	0.4808	0.2486	0.004052	-0.0704	0.0939	0.4533	0.004027	-0.2138	0.1621	0.1873	0.004009	0.6025	0.3327	0.0701601	0.004007
rs870526	2	20369562	T	C	-0.0318914	0.00403955	7.7e-16	0.521426	-0.0012	0.0211	0.9552	0.61	0.0878	0.0606	0.1472	0.6099	0.0134	0.0119	0.2587	0.6099	0.0087	0.0202	0.6665	0.6099	0.0523	0.0426	0.2197	0.6099
rs9295128	6	160751531	T	G	-0.196375	0.0159543	3.4e-36	0.016833	0.0909	0.096	0.3438	0.01146	0.442	0.2783	0.1122	0.01148	-0.0264	0.0542	0.6257	0.0115	-0.1988	0.0927	0.0318999	0.01144	0.2062	0.1963	0.2936	0.01145
rs9304381	18	47158234	T	C	0.0702336	0.00523609	7.2e-42	0.818434	0.0264	0.0271	0.331	0.8232	-0.1462	0.0781	0.0610998	0.8234	-0.0105	0.0152	0.489	0.8229	-0.014	0.026	0.592	0.8232	0.0261	0.0548	0.6332	0.8231
rs9616847	22	50868669	T	A	0.023821	0.00415851	1.4e-08	0.388327	0.0367	0.0209	0.0791407	0.4158	-0.0059	0.06	0.9217	0.4159	-0.0042	0.0118	0.7199	0.4151	0.0329	0.0201	0.1012	0.4158	0.0088	0.0423	0.8353	0.4157
rs964184	11	116648917	C	G	-0.138896	0.00594434	1.1e-125	0.867229	0.0268	0.0294	0.3625	0.8542	0.1622	0.0842	0.0539498	0.8544	-0.0257	0.0165	0.118	0.8545	-0.0035	0.0281	0.9019	0.8541	0.0628	0.0591	0.2883	0.8543
SNP: Single-nucleotide polymorphisms; EA: Effect allele; OA: Other allele; EAF: Effect allele frenquency.

## Sheet: Information of SNPs. Part 3
Supplementary Table 3. Information of identified SNPs in exposure (Ratio of omega-6 fatty acids to omega-3 fatty acids) and outcomes.
SNP					Exposure (Ratio of omega-6 fatty acids to omega-3 fatty acids)				Outcome (Atopic dermatitis)				Outcome ( Atopic conjunctivitis)				Outcome ( Asthma)				Outcome ( Allergic rhinitis)				Outcome ( Allergic urticaria)
RS ID	Chromosome	Position	EA	OA	Beta	Se	P-value	EAF	Beta	Se	P-value	EAF	Beta	Se	P-value	EAF	Beta	Se	P-value	EAF	Beta	Se	P-value	EAF	Beta	Se	P-value	EAF
rs10733306	9	16048248	T	C	0.0225443	0.00413317	3.2e-08	0.46003	0.0095	0.0207	0.6445	0.4901	-0.0173	0.0593	0.7698	0.4901	0.0217	0.0116	0.0624295	0.4908	0.0089	0.0198	0.653	0.4901	0.0551	0.0418	0.1869	0.4901
rs11242109	5	131677047	T	G	-0.0239824	0.00408984	1.40001e-09	0.479016	-0.0813	0.0217	0.000184502	0.3446	-0.0499	0.0623	0.4225	0.3446	-0.0883	0.0122	5.37155e-13	0.3438	-0.0283	0.0208	0.1742	0.3447	-0.0707	0.0439	0.1076	0.3446
rs112875651	8	126506694	A	G	0.0718479	0.00424549	6.4998e-65	0.392346	-0.0012	0.0212	0.9534	0.3872	0.0063	0.0608	0.918	0.3872	-0.015	0.0119	0.2077	0.3878	-0.0226	0.0203	0.2659	0.3872	0.0566	0.0428	0.1862	0.3872
rs11632618	15	58724706	A	G	-0.0815347	0.00800529	1.20005e-24	0.069927	-0.0153	0.0476	0.748101	0.04857	-0.2042	0.1367	0.1351	0.04866	-0.0872	0.027	0.00124799	0.04859	-0.0457	0.0458	0.3187	0.04859	0.0494	0.0968	0.61	0.04853
rs116843064	19	8429323	A	G	0.0839559	0.0146642	1.6e-08	0.019861	0.0486	0.0635	0.4442	0.02744	-0.074	0.1833	0.6863	0.02743	-0.0131	0.0362	0.7165	0.02695	-0.0827	0.0609	0.1742	0.02745	-0.0898	0.1287	0.4853	0.02744
rs117143374	21	40555561	C	T	0.0343687	0.00587978	5.99998e-09	0.142254	0.0486	0.0339	0.152	0.1053	-0.0293	0.0977	0.763801	0.1052	0.0343	0.0191	0.0725103	0.105	0.0217	0.0324	0.502599	0.1053	-0.0515	0.0682	0.450199	0.1053
rs12226389	11	61823630	C	T	0.0563519	0.00527721	8.4004e-27	0.18582	0.0429	0.0271	0.114	0.1774	0.0757	0.078	0.3318	0.1774	0	0.0153	0.9993	0.177	-0.0176	0.0261	0.5007	0.1774	0.1244	0.0548	0.0232103	0.1774
rs1260326	2	27730940	C	T	0.0654544	0.004179	4.19952e-55	0.60401	-0.0152	0.0216	0.480799	0.6493	0.0591	0.0621	0.3409	0.6492	-0.0149	0.0122	0.2193	0.6495	-0.0351	0.0207	0.0907006	0.6493	0.0372	0.0438	0.3961	0.6493
rs12976395	19	45441907	C	G	-0.0274747	0.00439626	7.49998e-10	0.504524	0.0196	0.021	0.3503	0.5314	0.0851	0.0602	0.1572	0.5313	-0.0202	0.0118	0.0867102	0.5314	0.0005	0.0202	0.9788	0.5314	0.0265	0.0425	0.5327	0.5316
rs13273454	8	19940058	T	C	0.0233472	0.00411509	5.80003e-09	0.470545	-0.0107	0.0209	0.6097	0.447	-1.0791	0.8232	0.1899	0.001554	-0.1261	0.1628	0.4385	0.001529	-0.4451	0.2739	0.1041	0.001555	0.5608	0.579	0.3328	0.001552
rs13273454	8	19940058	T	C	0.0233472	0.00411509	5.80003e-09	0.470545	0.033	0.2887	0.9091	0.001553	-0.0067	0.0599	0.9115	0.447	-0.0039	0.0117	0.7383	0.447	-0.0155	0.0201	0.4391	0.4471	-0.0068	0.0423	0.8729	0.4471
rs139974673	15	44027885	C	T	-0.117385	0.0128859	9.09913e-21	0.025918	-0.2449	0.145	0.0911696	0.005222	0.1065	0.4193	0.7996	0.005238	-0.0745	0.0819	0.3631	0.00523	0.0331	0.1365	0.8087	0.005228	0.3572	0.2856	0.211	0.005183
rs143355652	11	61453822	T	C	0.16027	0.0205193	7.59976e-15	0.010467	-0.067	0.1171	0.5673	0.008222	-0.2535	0.3358	0.4503	0.008245	-0.0084	0.0651	0.8971	0.008258	0.1459	0.1112	0.1895	0.008212	0.0558	0.2339	0.8113	0.00817
rs145659493	11	61850279	A	C	-0.115733	0.0163525	4.30031e-13	0.015854	0.0825	0.0652	0.2054	0.02532	0.1168	0.1873	0.5331	0.0252	0.0166	0.0369	0.651799	0.02534	0.0809	0.0626	0.1964	0.02533	-0.0519	0.1322	0.6947	0.02535
rs145786300	11	61406089	A	G	0.174042	0.0193409	1.10002e-19	0.011985	-0.1397	0.1064	0.1894	0.01004	-0.1274	0.3034	0.6745	0.01009	-0.0326	0.0595	0.5837	0.01024	-0.07	0.102	0.4926	0.01005	-0.2686	0.2152	0.212	0.01004
rs149820547	11	61983775	G	T	0.0653372	0.0102102	1.2e-10	0.042103	0.022	0.0468	0.6383	0.05118	0.0491	0.1344	0.715201	0.0512	-0.0331	0.0263	0.209	0.0511	-0.0633	0.045	0.1601	0.0512	-0.0233	0.0948	0.8058	0.05113
rs1560390	15	58580781	C	T	0.0352816	0.00496671	2.80027e-13	0.219684	0.0212	0.0287	0.4608	0.154	0.0666	0.0826	0.4202	0.154	-0.0329	0.0162	0.0415604	0.1539	-0.0261	0.0275	0.3432	0.154	-0.0381	0.0578	0.510199	0.154
rs1564348	6	160578860	C	T	0.030467	0.00544576	1.40001e-08	0.169745	-0.0205	0.0297	0.489199	0.1401	-0.0706	0.0853	0.4079	0.1396	-0.0107	0.0167	0.5205	0.1397	-0.0186	0.0285	0.5144	0.1401	0.1232	0.06	0.0400101	0.1401
rs16940904	17	44186063	T	C	0.0412048	0.00490538	2.29985e-18	0.226571	-0.0658	0.038	0.0830405	0.08321	0.137	0.1092	0.2094	0.08331	-0.0264	0.0214	0.2175	0.08291	-0.0075	0.0363	0.8368	0.08321	-0.0887	0.0758	0.2421	0.08325
rs174564	11	61588305	G	A	0.371404	0.00426515	1e-200	0.347013	0.0683	0.021	0.00111199	0.4148	0.0912	0.0601	0.1293	0.4153	-0.0355	0.0118	0.00256702	0.4152	-0.0375	0.0201	0.0625201	0.4148	0.0301	0.0424	0.4776	0.4145
rs182611493	19	19458388	G	A	0.18661	0.0196926	1.10002e-21	0.012519	0.125	0.0467	0.00739197	0.0509	0.1299	0.1339	0.3319	0.051	0.0011	0.0264	0.9667	0.05113	-0.0775	0.0451	0.0861609	0.05089	0.0021	0.0965	0.9823	0.05086
rs2232143	11	60899701	C	T	-0.10962	0.0145796	9.3994e-14	0.021879	-0.0708	0.0923	0.4431	0.01315	0.1366	0.2656	0.6071	0.01304	0.0633	0.0516	0.2198	0.01303	0.1809	0.088	0.0398804	0.01312	0.3421	0.1862	0.0662003	0.01317
rs2394976	6	31311912	T	G	0.0339337	0.00554242	5.80003e-10	0.161648	0.0106	0.0341	0.7561	0.1131	-0.1337	0.0995	0.179	0.1128	0.0504	0.0193	0.00899808	0.1132	0.0707	0.0328	0.0312399	0.1131	0.1314	0.0687	0.0558406	0.1128
rs261291	15	58680178	C	T	-0.0891379	0.00427499	9.8992e-99	0.356068	0.0277	0.0211	0.1905	0.3881	0.0391	0.0606	0.519	0.3882	-0.0007	0.0119	0.9533	0.3886	0.0144	0.0203	0.4783	0.3881	0.0098	0.0428	0.8189	0.3883
rs4000713	7	25990597	A	G	0.0308836	0.00448656	6.09958e-13	0.295408	0.0152	0.0221	0.4923	0.3191	0.0577	0.0633	0.3624	0.3191	-0.0029	0.0124	0.8165	0.3191	0.0059	0.0212	0.7805	0.3192	0.0766	0.0447	0.0864709	0.319
rs4860987	4	69491284	T	A	-0.0426258	0.00493905	6.79986e-18	0.258609	0.0179	0.0238	0.4533	0.2628	-0.1492	0.0684	0.0290603	0.2625	-0.0334	0.0134	0.0126101	0.2633	0.0081	0.0229	0.723199	0.2628	0.0067	0.048	0.889	0.2628
rs55891451	10	96728169	C	A	-0.0355372	0.0051102	1.20005e-12	0.201728	-0.0214	0.0264	0.4173	0.1894	0.0613	0.0755	0.4163	0.1893	0.0181	0.0148	0.2202	0.1891	-0.0109	0.0253	0.6664	0.1894	0.0301	0.0532	0.572	0.1894
rs58542926	19	19379549	T	C	0.143289	0.00779781	3.40017e-79	0.074383	0.0486	0.0422	0.2493	0.06421	0.0045	0.1215	0.9704	0.06415	0.0216	0.0238	0.3647	0.06392	0.0428	0.0404	0.2895	0.06424	-0.0498	0.0852	0.5589	0.06418
rs62466318	7	73042085	T	C	0.0606132	0.00509341	4.40048e-33	0.204178	-0.0428	0.0263	0.1032	0.1924	-0.0663	0.0755	0.3796	0.1922	0.0254	0.0148	0.0853198	0.192	0.0707	0.0252	0.00500599	0.1924	0.0046	0.053	0.9303	0.1923
rs638714	1	62906489	T	G	0.0438817	0.00431435	3.69999e-25	0.345963	0.0109	0.0234	0.6409	0.2643	0.1493	0.0672	0.02625	0.2644	-0.0074	0.0132	0.575	0.2636	0.0079	0.0225	0.724499	0.2643	0.0654	0.0474	0.1675	0.2644
rs6698680	1	2329661	G	A	-0.0258639	0.00410413	2.09991e-11	0.461958	-0.0059	0.0207	0.774801	0.5397	0.1011	0.0594	0.0888894	0.5399	0.011	0.0116	0.3441	0.5394	0.0113	0.0199	0.5703	0.5396	-0.0434	0.0418	0.2991	0.5397
rs673335	11	75450576	C	T	0.0598626	0.00557189	7.39946e-28	0.159762	0.0306	0.0241	0.2039	0.2413	0.0284	0.0692	0.681201	0.2413	0.0127	0.0135	0.3467	0.2411	-0.006	0.0231	0.7963	0.2414	0.0655	0.0486	0.1782	0.2413
rs7222755	17	73888423	G	A	0.0239677	0.00450454	4.09996e-08	0.290719	-0.0056	0.0246	0.8184	0.2259	-0.0449	0.0707	0.5257	0.2254	0.0359	0.0138	0.00945606	0.2262	0.0006	0.0236	0.9787	0.2258	-0.0152	0.0497	0.7597	0.2257
rs72789541	16	15127534	A	T	0.0881716	0.00448603	1.39991e-86	0.29597	0.006	0.0221	0.787601	0.3175	0.0261	0.0634	0.680201	0.3178	-0.0019	0.0124	0.8767	0.3173	0.0475	0.0212	0.0251102	0.3175	0.0557	0.0447	0.2125	0.3177
rs7916868	10	64988931	T	A	-0.0295041	0.00409087	5.10035e-14	0.504491	0.0355	0.0206	0.0850002	0.5136	0.0286	0.0592	0.628801	0.5131	0.0073	0.0116	0.5266	0.5137	0.0326	0.0198	0.099291	0.5135	-0.0694	0.0417	0.0962609	0.5136
rs8074191	17	17407191	C	T	0.0277573	0.00476891	4.79999e-09	0.756127	-0.0037	0.0227	0.8708	0.7079	0.0642	0.0651	0.3241	0.7078	0.0149	0.0127	0.2434	0.707	0.0143	0.0218	0.5101	0.7078	0.034	0.0459	0.459	0.7079
rs964184	11	116648917	C	G	0.0735236	0.00599779	5.30029e-35	0.867229	0.0268	0.0294	0.3625	0.8542	0.1622	0.0842	0.0539498	0.8544	-0.0257	0.0165	0.118	0.8545	-0.0035	0.0281	0.9019	0.8541	0.0628	0.0591	0.2883	0.8543
rs9947684	18	47166694	G	A	-0.0283663	0.00429465	5.70033e-12	0.654493	0.0442	0.0213	0.0385496	0.6245	-0.1035	0.0612	0.0908992	0.6248	0.0041	0.012	0.733301	0.6247	-0.0043	0.0205	0.8334	0.6246	0.0369	0.0431	0.3914	0.6245
SNP: Single-nucleotide polymorphisms; EA: Effect allele; OA: Other allele; EAF: Effect allele frenquency.

## Sheet: Information of SNPs. Part 4
Supplementary Table 3. Information of identified SNPs in exposure (Docosahexaenoic acid) and outcomes.
SNP					Exposure (Docosahexaenoic acid)				Outcome (Atopic dermatitis)				Outcome ( Atopic conjunctivitis)				Outcome ( Asthma)				Outcome ( Allergic rhinitis)				Outcome ( Allergic urticaria)
RS ID	Chromosome	Position	EA	OA	Beta	Se	P-value	EAF	Beta	Se	P-value	EAF	Beta	Se	P-value	EAF	Beta	Se	P-value	EAF	Beta	Se	P-value	EAF	Beta	Se	P-value	EAF
rs11122450	1	230301811	G	T	0.0226284	0.00409561	3.4e-08	0.61149	0.0083	0.0208	0.6892	0.5638	-0.0529	0.0596	0.375	0.564	-0.0153	0.0117	0.1921	0.5648	-0.028	0.0199	0.1604	0.5638	-0.0048	0.042	0.9086	0.5637
rs112875651	8	126506694	A	G	-0.0490959	0.00414568	1.6e-32	0.392346	-0.0012	0.0212	0.9534	0.3872	0.0063	0.0608	0.918	0.3872	-0.015	0.0119	0.2077	0.3878	-0.0226	0.0203	0.2659	0.3872	0.0566	0.0428	0.1862	0.3872
rs11681659	2	136820960	T	C	-0.0294969	0.00440594	5.3e-12	0.716465	-0.0008	0.0213	0.9707	0.6233	-0.1082	0.061	0.0760204	0.6236	0.0207	0.012	0.0839905	0.6223	0.0197	0.0204	0.3351	0.6233	0.0443	0.043	0.3026	0.6235
rs12226389	11	61823630	C	T	-0.0437768	0.00516019	3.8e-18	0.18582	0.0429	0.0271	0.114	0.1774	0.0757	0.078	0.3318	0.1774	0	0.0153	0.9993	0.177	-0.0176	0.0261	0.5007	0.1774	0.1244	0.0548	0.0232103	0.1774
rs1260326	2	27730940	C	T	-0.0466812	0.00407928	8.7e-30	0.60401	-0.0152	0.0216	0.480799	0.6493	0.0591	0.0621	0.3409	0.6492	-0.0149	0.0122	0.2193	0.6495	-0.0351	0.0207	0.0907006	0.6493	0.0372	0.0438	0.3961	0.6493
rs12914626	15	58738423	T	C	-0.0608884	0.00439066	7.5e-45	0.701938	-0.0284	0.0216	0.1884	0.6451	0.0484	0.0618	0.4339	0.645	0.0069	0.0121	0.5719	0.6452	0.0058	0.0207	0.780301	0.6451	0.0146	0.0437	0.7374	0.6453
rs13424225	2	241214158	T	G	0.0223562	0.00401299	1.1e-08	0.449809	-0.0053	0.0206	0.7958	0.4646	0.0117	0.0592	0.8437	0.465	-0.0071	0.0116	0.541	0.4649	-0.0234	0.0198	0.2378	0.4646	0.0454	0.0417	0.2769	0.4646
rs139974673	15	44027885	C	T	0.0709705	0.0125759	8.8e-09	0.025918	-0.2449	0.145	0.0911696	0.005222	0.1065	0.4193	0.7996	0.005238	-0.0745	0.0819	0.3631	0.00523	0.0331	0.1365	0.8087	0.005228	0.3572	0.2856	0.211	0.005183
rs143355652	11	61453822	T	C	-0.151409	0.0200643	6.6e-14	0.010467	-0.067	0.1171	0.5673	0.008222	-0.2535	0.3358	0.4503	0.008245	-0.0084	0.0651	0.8971	0.008258	0.1459	0.1112	0.1895	0.008212	0.0558	0.2339	0.8113	0.00817
rs145659493	11	61850279	A	C	0.0946966	0.0159899	1.7e-09	0.015854	0.0825	0.0652	0.2054	0.02532	0.1168	0.1873	0.5331	0.0252	0.0166	0.0369	0.651799	0.02534	0.0809	0.0626	0.1964	0.02533	-0.0519	0.1322	0.6947	0.02535
rs145786300	11	61406089	A	G	-0.131877	0.018912	4e-12	0.011985	-0.1397	0.1064	0.1894	0.01004	-0.1274	0.3034	0.6745	0.01009	-0.0326	0.0595	0.5837	0.01024	-0.07	0.102	0.4926	0.01005	-0.2686	0.2152	0.212	0.01004
rs149820547	11	61983775	G	T	-0.0544364	0.00998382	4.8e-08	0.042103	0.022	0.0468	0.6383	0.05118	0.0491	0.1344	0.715201	0.0512	-0.0331	0.0263	0.209	0.0511	-0.0633	0.045	0.1601	0.0512	-0.0233	0.0948	0.8058	0.05113
rs1560390	15	58580781	C	T	-0.0501722	0.00484722	2.5e-26	0.219684	0.0212	0.0287	0.4608	0.154	0.0666	0.0826	0.4202	0.154	-0.0329	0.0162	0.0415604	0.1539	-0.0261	0.0275	0.3432	0.154	-0.0381	0.0578	0.510199	0.154
rs16940904	17	44186063	T	C	-0.039552	0.00478883	2.1e-17	0.226571	-0.0658	0.038	0.0830405	0.08321	0.137	0.1092	0.2094	0.08331	-0.0264	0.0214	0.2175	0.08291	-0.0075	0.0363	0.8368	0.08321	-0.0887	0.0758	0.2421	0.08325
rs174564	11	61588305	G	A	-0.289714	0.00417057	1e-200	0.347013	0.0683	0.021	0.00111199	0.4148	0.0912	0.0601	0.1293	0.4153	-0.0355	0.0118	0.00256702	0.4152	-0.0375	0.0201	0.0625201	0.4148	0.0301	0.0424	0.4776	0.4145
rs1800978	9	107665978	G	C	-0.0336067	0.0060825	4.8e-08	0.123991	-0.0501	0.0339	0.1394	0.1052	0.0688	0.0966	0.4767	0.1053	0.0172	0.0189	0.3628	0.106	0.0135	0.0325	0.6789	0.1052	0.0206	0.0683	0.7627	0.1054
rs182611493	19	19458388	G	A	-0.157436	0.0192286	1.6e-16	0.012519	0.125	0.0467	0.00739197	0.0509	0.1299	0.1339	0.3319	0.051	0.0011	0.0264	0.9667	0.05113	-0.0775	0.0451	0.0861609	0.05089	0.0021	0.0965	0.9823	0.05086
rs2232143	11	60899701	C	T	0.0849325	0.0142562	6.6e-09	0.021879	-0.0708	0.0923	0.4431	0.01315	0.1366	0.2656	0.6071	0.01304	0.0633	0.0516	0.2198	0.01303	0.1809	0.088	0.0398804	0.01312	0.3421	0.1862	0.0662003	0.01317
rs2278426	19	11350488	T	C	-0.060337	0.0108352	3.7e-08	0.035183	-0.0378	0.0423	0.3713	0.06358	0.0316	0.1213	0.7944	0.06348	0.0358	0.0236	0.1303	0.06382	0.0279	0.0405	0.4913	0.06355	0.0329	0.0854	0.6997	0.06364
rs2394976	6	31311912	T	G	-0.0343828	0.00541148	5.6e-11	0.161648	0.0106	0.0341	0.7561	0.1131	-0.1337	0.0995	0.179	0.1128	0.0504	0.0193	0.00899808	0.1132	0.0707	0.0328	0.0312399	0.1131	0.1314	0.0687	0.0558406	0.1128
rs261291	15	58680178	C	T	0.115166	0.00417215	5.4e-172	0.356068	0.0277	0.0211	0.1905	0.3881	0.0391	0.0606	0.519	0.3882	-0.0007	0.0119	0.9533	0.3886	0.0144	0.0203	0.4783	0.3881	0.0098	0.0428	0.8189	0.3883
rs273912	5	131661349	T	G	0.0258164	0.00438088	6.6e-10	0.707071	-0.0344	0.021	0.1004	0.5852	-0.0826	0.0601	0.1692	0.585	-0.0335	0.0118	0.004492	0.5845	0.0081	0.0201	0.687299	0.5852	-0.0976	0.0424	0.02139	0.5851
rs325	8	19819328	C	T	0.038745	0.00662692	3.8e-09	0.100483	0.0199	0.0363	0.5825	0.08877	-0.0512	0.1042	0.623499	0.08877	-0.0117	0.0204	0.5658	0.08876	-0.0487	0.0349	0.1627	0.08879	0.0895	0.0733	0.2221	0.08874
rs3764261	16	56993324	A	C	0.039214	0.00426253	1.9e-21	0.324455	-0.0008	0.023	0.9738	0.2794	-0.0578	0.066	0.3814	0.2793	-0.0162	0.0129	0.2098	0.2797	-0.0068	0.0221	0.757201	0.2794	0.043	0.0465	0.3544	0.2796
rs4860987	4	69491284	T	A	0.0390619	0.00482116	3.9e-16	0.258609	0.0179	0.0238	0.4533	0.2628	-0.1492	0.0684	0.0290603	0.2625	-0.0334	0.0134	0.0126101	0.2633	0.0081	0.0229	0.723199	0.2628	0.0067	0.048	0.889	0.2628
rs4986970	16	67976320	T	A	-0.0690353	0.0110618	1.3e-10	0.033926	0.1274	0.0608	0.0361501	0.02927	0.3173	0.1761	0.0715995	0.02914	-0.0137	0.0345	0.692201	0.02924	0.0869	0.0585	0.1375	0.02925	-0.1648	0.1226	0.1789	0.02928
rs525028	11	116705516	A	G	-0.0295479	0.004399	2.7e-12	0.708543	0.077	0.0214	0.000325702	0.6285	0.0514	0.0614	0.4017	0.6285	-0.0028	0.012	0.8144	0.6281	0.0118	0.0205	0.5659	0.6284	0.0399	0.0433	0.3576	0.6285
rs55891451	10	96728169	C	A	0.0322985	0.00498857	5.6e-11	0.201728	-0.0214	0.0264	0.4173	0.1894	0.0613	0.0755	0.4163	0.1893	0.0181	0.0148	0.2202	0.1891	-0.0109	0.0253	0.6664	0.1894	0.0301	0.0532	0.572	0.1894
rs58542926	19	19379549	T	C	-0.118879	0.00761408	1.4e-57	0.074383	0.0486	0.0422	0.2493	0.06421	0.0045	0.1215	0.9704	0.06415	0.0216	0.0238	0.3647	0.06392	0.0428	0.0404	0.2895	0.06424	-0.0498	0.0852	0.5589	0.06418
rs629301	1	109818306	T	G	0.043759	0.00479643	1.4e-19	0.778033	0.0003	0.025	0.9909	0.7853	0.0032	0.072	0.9649	0.7853	0.0006	0.0141	0.9633	0.7847	-0.0001	0.0241	0.995	0.7853	0.0397	0.0507	0.4339	0.7852
rs638714	1	62906489	T	G	-0.0378064	0.00421104	5.4e-20	0.345963	0.0109	0.0234	0.6409	0.2643	0.1493	0.0672	0.02625	0.2644	-0.0074	0.0132	0.575	0.2636	0.0079	0.0225	0.724499	0.2643	0.0654	0.0474	0.1675	0.2644
rs673335	11	75450576	C	T	-0.0554488	0.00544834	8.1e-25	0.159762	0.0306	0.0241	0.2039	0.2413	0.0284	0.0692	0.681201	0.2413	0.0127	0.0135	0.3467	0.2411	-0.006	0.0231	0.7963	0.2414	0.0655	0.0486	0.1782	0.2413
rs6931604	6	98578215	T	C	0.0229175	0.00408792	2.7e-08	0.599501	0.0222	0.0208	0.2868	0.5667	0.0942	0.0597	0.1149	0.5665	0.0028	0.0117	0.8133	0.5666	0.0086	0.02	0.6656	0.5668	0.0238	0.0421	0.5714	0.5666
rs72789541	16	15127534	A	T	-0.0778309	0.00438005	5.6e-71	0.29597	0.006	0.0221	0.787601	0.3175	0.0261	0.0634	0.680201	0.3178	-0.0019	0.0124	0.8767	0.3173	0.0475	0.0212	0.0251102	0.3175	0.0557	0.0447	0.2125	0.3177
rs72836561	17	41926126	T	C	-0.0631785	0.0114307	3.6e-08	0.031483	-0.0493	0.059	0.404	0.03216	0.2394	0.1694	0.1575	0.03222	0.0394	0.0332	0.2355	0.032	0.0759	0.0566	0.1795	0.03216	0.0168	0.119	0.8875	0.03218
rs73045691	19	45440529	A	G	0.0291154	0.00455374	3.6e-10	0.304282	0.0083	0.0216	0.7005	0.3795	0.0664	0.062	0.2844	0.3794	-0.0232	0.0121	0.0557404	0.3798	-0.0107	0.0208	0.6071	0.3795	-0.0032	0.0439	0.941	0.3794
rs7412	19	45412079	T	C	-0.0767973	0.00736218	5.4e-26	0.080653	-0.0435	0.0464	0.349	0.05354	0.1052	0.1331	0.429	0.05356	0.0139	0.026	0.5918	0.0535	-0.0288	0.0444	0.517399	0.05352	-0.0858	0.093	0.3563	0.05345
rs77960347	18	47109955	G	A	0.141863	0.0174352	2.5e-17	0.013239	-0.151	0.1233	0.2206	0.007286	-0.777	0.3475	0.02536	0.007361	-0.1671	0.0689	0.0152999	0.007278	-0.1336	0.1175	0.2557	0.007302	-0.2464	0.2439	0.3123	0.007285
rs78689694	11	126234820	C	G	0.0379626	0.00587915	4.4e-10	0.133357	0.0186	0.0296	0.5293	0.1422	-0.0626	0.085	0.4617	0.1419	-0.0024	0.0167	0.8879	0.1419	0.0126	0.0284	0.658701	0.1421	0.0614	0.0602	0.3083	0.1421
rs7924036	10	65191645	T	G	0.0356515	0.00399079	4.8e-21	0.504205	0.0345	0.0206	0.0949205	0.5138	0.028	0.0592	0.635801	0.5133	0.0062	0.0116	0.5943	0.5139	0.0308	0.0198	0.12	0.5137	-0.0698	0.0417	0.0941304	0.5138
rs9304381	18	47158234	T	C	0.0504128	0.00518236	5.8e-23	0.818434	0.0264	0.0271	0.331	0.8232	-0.1462	0.0781	0.0610998	0.8234	-0.0105	0.0152	0.489	0.8229	-0.014	0.026	0.592	0.8232	0.0261	0.0548	0.6332	0.8231
rs9987289	8	9183358	G	A	0.0582737	0.00694734	1.3e-17	0.909151	-0.0257	0.0308	0.4048	0.8572	-0.0296	0.0876	0.735501	0.8576	-0.0239	0.0174	0.169	0.8569	-0.0208	0.0294	0.4795	0.8573	0.0837	0.0633	0.1862	0.8572
SNP: Single-nucleotide polymorphisms; EA: Effect allele; OA: Other allele; EAF: Effect allele frenquency.

## Sheet: Information of SNPs. Part 5
Supplementary Table 4. Information of identified SNPs in exposure (Linoleic acid) and outcomes.
SNP					Exposure (Linoleic acid)				Outcome (Atopic dermatitis)				Outcome ( Atopic conjunctivitis)				Outcome ( Asthma)				Outcome ( Allergic rhinitis)				Outcome ( Allergic urticaria)
RS ID	Chromosome	Position	EA	OA	Beta	Se	P-value	EAF	Beta	Se	P-value	EAF	Beta	Se	P-value	EAF	Beta	Se	P-value	EAF	Beta	Se	P-value	EAF	Beta	Se	P-value	EAF
rs1002687	1	62963737	A	G	0.0868452	0.0042312	1.80011e-97	0.644748	-0.0142	0.0229	0.5332	0.7143	-0.1465	0.0655	0.0253402	0.7143	0.0028	0.0128	0.8302	0.715	-0.0011	0.0219	0.959	0.7142	-0.1037	0.0462	0.0247999	0.7142
rs1081105	19	45412955	C	A	0.120669	0.0123858	8.19974e-23	0.027624	-0.0781	0.0718	0.277	0.02121	0.1779	0.2085	0.3936	0.02117	-0.0802	0.0406	0.04853	0.02135	0.047	0.0689	0.4954	0.02122	0.0784	0.1453	0.589599	0.02126
rs10838724	11	47527052	T	G	-0.0262357	0.00424528	1.6e-10	0.368821	-0.0304	0.0222	0.1709	0.3671	0.0499	0.0636	0.4329	0.3668	0.0011	0.0125	0.9303	0.3678	0.0065	0.0213	0.759899	0.3671	0.0071	0.0448	0.8734	0.3673
rs112875651	8	126506694	A	G	-0.0510959	0.00420654	5.00035e-35	0.392346	-0.0012	0.0212	0.9534	0.3872	0.0063	0.0608	0.918	0.3872	-0.015	0.0119	0.2077	0.3878	-0.0226	0.0203	0.2659	0.3872	0.0566	0.0428	0.1862	0.3872
rs115478735	9	136149711	T	A	0.0428585	0.00523882	1.20005e-17	0.183315	-0.0335	0.0259	0.1954	0.1975	0.08	0.0742	0.2809	0.1972	0.0277	0.0145	0.0562095	0.1967	0.0406	0.0248	0.1016	0.1975	-0.0943	0.0522	0.0710395	0.1974
rs11789603	9	107647019	T	C	0.0454099	0.00651811	1.69981e-12	0.108831	0.0724	0.0394	0.0659007	0.07536	-0.0166	0.1135	0.8839	0.07511	-0.0163	0.0222	0.462	0.0755	0	0.0378	0.9997	0.07537	0.0383	0.0791	0.628699	0.07526
rs13108218	4	3443931	G	A	-0.0327027	0.00419342	5.90065e-16	0.615417	0.0042	0.0221	0.8494	0.6772	0.0494	0.0635	0.4364	0.6771	0.0022	0.0125	0.8623	0.6779	-0.0327	0.0212	0.1238	0.6771	0.1003	0.0447	0.0248502	0.6771
rs141469619	11	116714293	G	A	0.123842	0.0213968	3.79997e-10	0.01014	0.5245	0.1721	0.00231201	0.004055	-0.3977	0.4953	0.422	0.004028	-0.0293	0.0967	0.7621	0.00402	0.126	0.1646	0.4441	0.004059	0.0156	0.3413	0.9635	0.004076
rs142158911	19	11190534	A	G	-0.0915875	0.00634525	1.20005e-48	0.116705	0.0136	0.0338	0.6863	0.1024	-0.1091	0.0965	0.2584	0.1025	0.0314	0.019	0.0991197	0.1024	0	0.0324	0.9998	0.1024	0.0348	0.0687	0.6126	0.1023
rs1461729	8	9187242	G	A	0.0703705	0.00673534	5.40008e-26	0.899221	-0.0415	0.0299	0.1647	0.844	-0.0662	0.085	0.436	0.8445	-0.0254	0.0168	0.1312	0.8437	-0.0272	0.0285	0.3405	0.8441	0.09	0.0614	0.1425	0.844
rs174564	11	61588305	G	A	0.0842755	0.00424412	5.10035e-88	0.347013	0.0683	0.021	0.00111199	0.4148	0.0912	0.0601	0.1293	0.4153	-0.0355	0.0118	0.00256702	0.4152	-0.0375	0.0201	0.0625201	0.4148	0.0301	0.0424	0.4776	0.4145
rs186696265	6	161111700	T	C	-0.227024	0.0170817	2.19989e-41	0.014358	0.0922	0.0808	0.2537	0.01664	-0.2187	0.2346	0.3513	0.01662	-0.0206	0.0456	0.6519	0.01678	-0.0813	0.078	0.2972	0.01662	0.1566	0.1653	0.3436	0.01664
rs1883711	20	39179822	C	G	0.089775	0.0119031	3.69999e-15	0.031191	-0.0539	0.0429	0.2085	0.06307	-0.189	0.1232	0.125	0.06308	-0.028	0.0241	0.2468	0.06291	0.0057	0.0411	0.8906	0.06308	0.0985	0.0859	0.2511	0.06308
rs2389599	2	169912191	C	G	0.0230636	0.00407881	6.80002e-09	0.524817	-0.0132	0.0206	0.5233	0.5264	0.0171	0.0592	0.772101	0.5264	0.0267	0.0116	0.02146	0.5255	-0.0003	0.0198	0.9865	0.5264	-0.0418	0.0417	0.3163	0.5266
rs247617	16	56990716	A	C	0.0506744	0.00433307	6.4998e-33	0.323625	0	0.023	0.9988	0.2794	-0.0569	0.0661	0.3894	0.2794	-0.0162	0.0129	0.2117	0.2797	-0.0074	0.0221	0.7391	0.2794	0.0426	0.0465	0.3602	0.2796
rs261290	15	58678720	C	T	-0.089118	0.00426927	7.89951e-99	0.654653	-0.0257	0.0212	0.2259	0.6182	-0.0432	0.0608	0.4774	0.6182	-0.0003	0.0119	0.9801	0.6179	-0.0173	0.0204	0.3959	0.6183	-0.0135	0.0429	0.753401	0.6181
rs2740488	9	107661742	C	A	-0.0482851	0.00459865	1e-25	0.265321	-0.0297	0.0261	0.2553	0.1971	-0.0096	0.0748	0.8975	0.1971	-0.0009	0.0146	0.9517	0.1974	-0.0212	0.025	0.397	0.197	-0.01	0.0525	0.8487	0.1971
rs3011437	6	161074143	G	T	0.0357926	0.0044745	1.29987e-16	0.294371	0.0036	0.0242	0.8826	0.2395	0.0589	0.0695	0.3963	0.2397	0.0049	0.0136	0.720299	0.2399	-0.0024	0.0232	0.9191	0.2396	-0.0168	0.0489	0.7317	0.2395
rs34232196	1	55489542	T	C	-0.0305851	0.00474221	8.30042e-11	0.245325	-0.0317	0.0244	0.1939	0.2334	-0.1796	0.0698	0.0100501	0.2336	-0.0058	0.0137	0.672699	0.2343	0.0059	0.0234	0.8001	0.2333	-0.0848	0.0493	0.0853906	0.2336
rs35633876	2	20363074	T	G	-0.0344611	0.00406887	2.39994e-17	0.481841	0.0147	0.0208	0.4793	0.5652	0.0032	0.0596	0.9576	0.565	0.0133	0.0117	0.2557	0.5648	0.048	0.02	0.0161801	0.5651	0.0109	0.042	0.7949	0.5652
rs36018387	6	35386872	T	C	-0.0442699	0.00662522	6.4003e-12	0.105092	-0.0072	0.0303	0.8114	0.1369	0.0796	0.0866	0.3577	0.1365	-0.009	0.0171	0.5988	0.1365	0.0132	0.0291	0.6489	0.1369	0.069	0.0615	0.2624	0.1368
rs4299376	2	44072576	T	G	-0.0387395	0.00433864	2.49977e-19	0.676279	-0.0026	0.0251	0.9184	0.7832	-0.068	0.0722	0.3463	0.7832	-0.021	0.0141	0.1381	0.7839	0.0116	0.0241	0.630001	0.7831	-0.0208	0.0506	0.6817	0.7832
rs4665972	2	27598097	C	T	-0.0513405	0.00416674	1.29987e-35	0.604642	-0.0156	0.0212	0.4618	0.6233	0.0656	0.061	0.2824	0.6233	-0.0153	0.012	0.2019	0.6234	-0.0302	0.0204	0.1384	0.6233	0.041	0.0431	0.3407	0.6233
rs4704210	5	74635225	C	G	0.0511244	0.00418591	1.99986e-35	0.374212	0.0171	0.0208	0.4111	0.4397	-0.0201	0.0595	0.7362	0.4395	-0.0214	0.0116	0.0658203	0.44	0.0144	0.0199	0.4687	0.4398	-0.0627	0.0419	0.1346	0.4397
rs4766578	12	111904371	A	T	0.0255029	0.00405844	1.89998e-10	0.503267	0.0213	0.0208	0.3068	0.5686	0.0251	0.0598	0.674099	0.568	-0.0142	0.0117	0.2264	0.5703	0.0355	0.02	0.0757304	0.5685	0.0325	0.0421	0.4402	0.5687
rs4947302	6	31074128	T	C	0.0459621	0.00824431	4.79999e-10	0.064792	0.1027	0.0372	0.00573905	0.08578	0.0557	0.1056	0.598	0.08573	0.0001	0.0207	0.9964	0.08573	-0.0126	0.0356	0.7229	0.08575	0.0139	0.0753	0.8536	0.08587
rs534417	1	23784965	G	A	0.0359986	0.00610468	2.5e-09	0.875005	0.0109	0.0324	0.737099	0.886	0.0323	0.0931	0.7286	0.8862	-0.0138	0.0182	0.447	0.8855	0.0171	0.0311	0.5825	0.886	0.0265	0.0654	0.685799	0.8859
rs55747707	7	73037366	A	G	-0.0449899	0.00504536	1.50003e-18	0.203615	-0.0396	0.027	0.1421	0.18	-0.0656	0.0774	0.3967	0.1799	0.0274	0.0151	0.0702005	0.1796	0.0774	0.0259	0.00274202	0.18	0.0106	0.0544	0.8455	0.1799
rs56322906	19	11346155	A	G	-0.0883014	0.0110068	2.90001e-15	0.035157	-0.037	0.0423	0.3814	0.06344	0.0343	0.1215	0.777499	0.06333	0.0361	0.0237	0.1275	0.06366	0.0267	0.0406	0.5098	0.06341	0.03	0.0855	0.725401	0.06349
rs58542926	19	19379549	T	C	-0.109822	0.00772171	7.50067e-48	0.074383	0.0486	0.0422	0.2493	0.06421	0.0045	0.1215	0.9704	0.06415	0.0216	0.0238	0.3647	0.06392	0.0428	0.0404	0.2895	0.06424	-0.0498	0.0852	0.5589	0.06418
rs602633	1	109821511	G	T	0.0531806	0.00490259	7.50067e-28	0.78295	0.0042	0.025	0.8658	0.783	0.0056	0.0718	0.9375	0.783	0.0024	0.0141	0.8668	0.7824	0.0038	0.024	0.8728	0.7829	0.0286	0.0505	0.5714	0.7829
rs633695	15	58725839	G	A	0.0697	0.00446965	1.99986e-54	0.292348	0.0224	0.0223	0.3154	0.3054	-0.0799	0.0641	0.2128	0.3053	-0.0032	0.0126	0.7996	0.3055	0.0083	0.0214	0.6977	0.3053	0.0225	0.0452	0.618399	0.3053
rs6471717	8	59377357	A	G	-0.0308556	0.00429616	1.39991e-13	0.663091	-0.0172	0.0212	0.4183	0.615	0.0858	0.0608	0.1579	0.6148	0.0089	0.0119	0.4564	0.6148	-0.0059	0.0204	0.773599	0.615	-0.0388	0.043	0.3664	0.6149
rs6602911	13	114547372	T	C	0.0238048	0.00421825	1.40001e-08	0.360079	0.0002	0.0217	0.993	0.3624	-0.021	0.0623	0.7357	0.3625	-0.0128	0.0122	0.2939	0.3608	-0.0487	0.0208	0.0190401	0.3625	0.0026	0.0438	0.9521	0.3625
rs6882345	5	156397673	A	G	0.0441266	0.00419712	1.99986e-26	0.632863	-0.0076	0.022	0.730099	0.6671	0.0045	0.063	0.9436	0.6667	-0.0009	0.0123	0.9387	0.6675	0.0046	0.0211	0.8269	0.6671	-0.01	0.0444	0.8212	0.6673
rs693	2	21232195	A	G	0.0614441	0.00405281	3.40017e-54	0.520883	0.016	0.0209	0.4443	0.4215	-0.0141	0.06	0.8149	0.4215	0.0405	0.0118	0.0005615	0.4204	-0.0175	0.02	0.3823	0.4215	0.0965	0.0422	0.02223	0.4217
rs7139079	12	121415293	A	G	-0.0259545	0.00413291	4.79999e-10	0.592501	0.0055	0.0208	0.7907	0.5506	-0.0823	0.0596	0.1675	0.5503	0.0152	0.0117	0.1921	0.5494	0.0171	0.02	0.3924	0.5505	0.0421	0.0421	0.317	0.5505
rs740516	17	67082962	G	C	-0.03364	0.00568287	1.89998e-09	0.151132	-0.0219	0.0258	0.3961	0.1999	0.0045	0.074	0.9514	0.1998	0.0103	0.0145	0.4781	0.1997	-0.0017	0.0248	0.9438	0.2	-0.0198	0.0525	0.7063	0.1999
rs7707394	5	74472939	A	G	0.0316688	0.00422065	3.90032e-14	0.357106	0.0148	0.0213	0.4877	0.3729	-0.0362	0.0611	0.553701	0.373	-0.0024	0.012	0.8435	0.3731	0.0293	0.0204	0.1523	0.373	-0.0015	0.043	0.9718	0.3729
rs7750288	6	160400147	G	A	0.0265974	0.0044814	1.09999e-09	0.285011	-0.0301	0.0232	0.1943	0.2782	0.0773	0.0664	0.2445	0.2779	-0.0001	0.013	0.9928	0.2782	0.0132	0.0222	0.5523	0.2782	0.0098	0.0469	0.8346	0.2783
rs77960347	18	47109955	G	A	0.248604	0.0176915	1.10002e-45	0.013239	-0.151	0.1233	0.2206	0.007286	-0.777	0.3475	0.02536	0.007361	-0.1671	0.0689	0.0152999	0.007278	-0.1336	0.1175	0.2557	0.007302	-0.2464	0.2439	0.3123	0.007285
rs7816447	8	19882950	C	T	-0.0487086	0.00671655	8.19974e-13	0.100848	0.023	0.0364	0.5269	0.08814	-0.0471	0.1046	0.6522	0.08817	-0.0061	0.0205	0.7651	0.08812	-0.0515	0.035	0.1417	0.08815	0.098	0.0736	0.183	0.0881
rs79429216	19	45445517	A	G	0.146817	0.0180405	1.59993e-16	0.012713	0.1479	0.1698	0.3837	0.004003	-0.5547	0.4808	0.2486	0.004052	-0.0704	0.0939	0.4533	0.004027	-0.2138	0.1621	0.1873	0.004009	0.6025	0.3327	0.0701601	0.004007
rs9302635	16	72144174	C	T	-0.0283511	0.00523184	3.40001e-08	0.182464	0.0019	0.0273	0.9433	0.1744	-0.0521	0.0783	0.5058	0.1744	-0.0119	0.0153	0.4349	0.1743	-0.0146	0.0262	0.5775	0.1744	0.0524	0.0552	0.3419	0.1743
rs9304381	18	47158234	T	C	0.0628471	0.00525856	1e-33	0.818434	0.0264	0.0271	0.331	0.8232	-0.1462	0.0781	0.0610998	0.8234	-0.0105	0.0152	0.489	0.8229	-0.014	0.026	0.592	0.8232	0.0261	0.0548	0.6332	0.8231
rs964184	11	116648917	C	G	-0.145606	0.00596821	1.99986e-136	0.867229	0.0268	0.0294	0.3625	0.8542	0.1622	0.0842	0.0539498	0.8544	-0.0257	0.0165	0.118	0.8545	-0.0035	0.0281	0.9019	0.8541	0.0628	0.0591	0.2883	0.8543
rs9848779	3	142652069	G	C	-0.0214701	0.00408376	3.40001e-08	0.533474	0.0049	0.0215	0.8187	0.6323	-0.0853	0.0617	0.1669	0.6325	-0.0091	0.0121	0.4517	0.6325	0.0013	0.0206	0.9484	0.6323	-0.0641	0.0434	0.1402	0.6322
SNP: Single-nucleotide polymorphisms; EA: Effect allele; OA: Other allele; EAF: Effect allele frenquency.

## Sheet: Information of SNPs. Part 6
Supplementary Table 6. Information of identified SNPs in exposure (Eicosapentaenoic acid) and outcomes.
SNP					Exposure (Eicosapentaenoic acid)				Outcome (Atopic dermatitis)				Outcome ( Atopic conjunctivitis)				Outcome ( Asthma)				Outcome ( Allergic rhinitis)				Outcome ( Allergic urticaria)
RS ID	Chromosome	Position	EA	OA	Beta	Se	P-value	EAF	Beta	Se	P-value	EAF	Beta	Se	P-value	EAF	Beta	Se	P-value	EAF	Beta	Se	P-value	EAF	Beta	Se	P-value	EAF
rs12583004	13	104080192	T	C	-0.0318	0.0067	1.74598e-06	0.0723	0.0417	0.0439	0.3421	0.05874	0.2651	0.1261	0.0354601	0.05877	0.0033	0.0247	0.8935	0.05879	-0.0643	0.0422	0.128	0.05869	0.0912	0.089	0.3052	0.05859
rs174556	11	61580635	T	C	-0.0356	0.0037	1.96517e-22	0.299	0.0646	0.0212	0.00228702	0.3863	0.0879	0.0608	0.1478	0.3868	-0.0379	0.0119	0.00145001	0.3866	-0.0266	0.0203	0.1906	0.3863	0.0229	0.0429	0.5935	0.386
rs179976	6	16359308	T	C	-0.0198	0.0043	3.91796e-06	0.7581	-0.013	0.022	0.5553	0.6758	0.0259	0.0631	0.681999	0.6755	0.0009	0.0124	0.943	0.6754	-0.0233	0.0211	0.2712	0.6758	-0.0222	0.0447	0.619699	0.6758
rs2068592	7	70856133	A	G	0.071	0.0152	2.95597e-06	0.0144	-0.0679	0.0908	0.4545	0.01318	-0.0802	0.2608	0.758399	0.01324	-0.0326	0.0511	0.5225	0.0131	-0.1144	0.0872	0.1897	0.01317	0.0723	0.1828	0.6924	0.01318
rs2364754	3	26007868	G	A	0.032	0.0069	3.68604e-06	0.9249	-0.0317	0.0351	0.3656	0.9048	-0.0581	0.1008	0.5642	0.9048	-0.0104	0.0197	0.596499	0.9047	0.0124	0.0336	0.7127	0.9047	-0.0949	0.0708	0.1801	0.9048
rs6468384	8	36772358	A	C	0.0179	0.0036	5.62497e-07	0.5691	0.024	0.0206	0.2449	0.5147	0.0242	0.0591	0.6822	0.5146	-0.0044	0.0116	0.706	0.5145	0.005	0.0198	0.8008	0.5147	0.0188	0.0417	0.652299	0.5147
rs703811	8	102100773	T	C	0.017	0.0037	4.20001e-06	0.7585	0.0334	0.0275	0.2239	0.8303	-0.0525	0.0789	0.5062	0.8302	-0.0117	0.0155	0.4513	0.8306	-0.0052	0.0263	0.842	0.8303	0.0452	0.0555	0.4151	0.8304
SNP: Single-nucleotide polymorphisms; EA: Effect allele; OA: Other allele; EAF: Effect allele frenquency.

## Sheet: Results of MVMR. Part 1
Supplementary Table 7. Results of MVMR in exposure (Omega-3 fatty acids) and outcomes.
Exposure	IVW model			MR-Egger model			Heterogeneity		Pleiotropy			Outcome
	OR	95% CIs	P-Value	OR	95% CIs	P-Value	Q	P-Value	Intercept	SE	P-Value
Omega-3 fatty acids	0.841138	0.7522 to 0.9406	0.002	0.85385	0.7591 to 0.9604	0.008	537.166	0.0007	-0.001	0.001	0.395	AD
BMI	1.13202	0.9545 to 1.3425	0.158	1.12862	0.9498 to 1.3411	0.167
Alcohol intake	0.944594	0.8381 to 1.0646	0.347	0.946485	0.8398 to 1.0667	0.372
Smoking	1.04081	0.8691 to 1.2465	0.665	1.03977	0.8682 to 1.2452	0.67
Age	1.04812	0.9447 to 1.1629	0.375	1.05127	0.9475 to 1.1664	0.348
Income level	1.38403	0.8681 to 2.2067	0.171	1.38403	0.8681 to 2.2067	0.171
Omega-3 fatty acids	0.645971	0.4824 to 0.8651	0.003	0.644036	0.4734 to 0.8761	0.005	449.869	0.313	0	0.003	0.95	AC
BMI	1.63068	1.0389 to 2.5595	0.033	1.63232	1.0400 to 2.5620	0.033
Alcohol intake	0.994018	0.7264 to 1.3602	0.97	0.994018	0.7264 to 1.3602	0.968
Smoking	1.05127	0.6542 to 1.6893	0.838	1.05127	0.6542 to 1.6893	0.837
Age	0.869358	0.6633 to 1.1394	0.311	0.868489	0.6614 to 1.1405	0.311
Income level	3.1393	0.9240 to 10.6658	0.067	3.1393	0.9240 to 10.6658	0.067
Omega-3 fatty acids	1.06396	0.9934 to 1.1395	0.079	1.0822	1.0065 to 1.1636	0.033	653.277	0	-0.001	0.001	0.137	Asthma
BMI	1.22507	1.1020 to 1.3618	0	1.2214	1.0987 to 1.3578	0
Alcohol intake	0.979219	0.9089 to 1.0549	0.585	0.982161	0.9117 to 1.0581	0.641
Smoking	1.18649	1.0611 to 1.3267	0.003	1.1853	1.0600 to 1.3254	0.003
Age	0.92404	0.8662 to 0.9858	0.015	0.926816	0.8688 to 0.9887	0.019
Income level	1.003	0.7519 to 1.3379	0.984	1.00401	0.7527 to 1.3393	0.981
Omega-3 fatty acids	1.04917	0.9457 to 1.1640	0.361	1.09199	0.9804 to 1.2163	0.107	499.693	0.0187	-0.003	0.001	0.017	AR
BMI	1.13542	0.9687 to 1.3308	0.117	1.1275	0.9620 to 1.3215	0.137
Alcohol intake	0.95887	0.8592 to 1.0701	0.457	0.965605	0.8652 to 1.0776	0.536
Smoking	0.971416	0.8223 to 1.1475	0.73	0.969476	0.8207 to 1.1452	0.712
Age	1.01613	0.9231 to 1.1186	0.748	1.02327	0.9296 to 1.1264	0.636
Income level	1.18412	0.7694 to 1.8225	0.441	1.18649	0.7724 to 1.8226	0.435
Omega-3 fatty acids	0.87459	0.7119 to 1.0744	0.203	0.871099	0.7008 to 1.0828	0.213	448.773	0.326	0	0.002	0.91	AU
BMI	1.0822	0.7878 to 1.4866	0.627	1.0822	0.7878 to 1.4866	0.624
Alcohol intake	0.95887	0.7684 to 1.1966	0.711	0.95887	0.7684 to 1.1966	0.707
Smoking	1.23738	0.8867 to 1.7267	0.21	1.23738	0.8867 to 1.7267	0.21
Age	0.891366	0.7370 to 1.0780	0.239	0.891366	0.7356 to 1.0801	0.238
Income level	0.94838	0.4011 to 2.2422	0.905	0.94838	0.4011 to 2.2422	0.904

## Sheet: Results of MVMR. Part 2
Supplementary Table 8. Results of MVMR in exposure (Omega-6 fatty acids) and outcomes.
Exposure	IVW model			MR-Egger model			Heterogeneity		Pleiotropy			Outcome
	OR	95% CIs	P-Value	OR	95% CIs	P-Value	Q	P-Value	Intercept	SE	P-Value
Omega-6 fatty acids	0.922194	0.7700 to 1.1044	0.375	0.928672	0.7589 to 1.1364	0.469	537.235	0	0	0.001	0.881	AD
BMI	1.11516	0.9367 to 1.3277	0.223	1.11182	0.9302 to 1.3289	0.241
Alcohol intake	0.945539	0.8406 to 1.0635	0.348	0.945539	0.8406 to 1.0635	0.351
Smoking	1.03355	0.8630 to 1.2378	0.722	1.03355	0.8630 to 1.2378	0.717
Age	1.03562	0.9334 to 1.1490	0.514	1.03562	0.9334 to 1.1490	0.512
Income level	1.25232	0.7748 to 2.0243	0.358	1.25107	0.7740 to 2.0222	0.361
Omega-6 fatty acids	0.664314	0.4134 to 1.0675	0.091	0.547715	0.3226 to 0.9298	0.026	454.06	0.2548	0.006	0.004	0.111	AC
BMI	1.54806	0.9748 to 2.4585	0.063	1.65864	1.0383 to 2.6497	0.034
Alcohol intake	1.02942	0.7538 to 1.4058	0.854	1.02429	0.7515 to 1.3961	0.881
Smoking	1.22753	0.7609 to 1.9803	0.4	1.20683	0.7496 to 1.9431	0.44
Age	0.848742	0.6451 to 1.1167	0.243	0.844509	0.6419 to 1.1112	0.228
Income level	3.12364	0.8806 to 11.0802	0.078	3.22844	0.9119 to 11.4295	0.069
Omega-6 fatty acids	1.02532	0.9187 to 1.1443	0.657	0.967539	0.8568 to 1.0926	0.601	633.059	0	0.002	0.001	0.04	Asthma
BMI	1.23862	1.1120 to 1.3796	0	1.26491	1.1356 to 1.4089	0
Alcohol intake	0.982161	0.9135 to 1.0560	0.626	0.980199	0.9116 to 1.0539	0.594
Smoking	1.19602	1.0717 to 1.3348	0.001	1.19006	1.0663 to 1.3281	0.002
Age	0.922194	0.8644 to 0.9838	0.012	0.920351	0.8644 to 0.9799	0.011
Income level	1.07358	0.8017 to 1.4377	0.635	1.08437	0.8097 to 1.4521	0.588
Omega-6 fatty acids	1.10407	0.9383 to 1.2991	0.234	1.07681	0.8974 to 1.2921	0.425	482.459	0.0575	0.001	0.001	0.554	AR
BMI	1.13088	0.9649 to 1.3255	0.131	1.13997	0.9688 to 1.3414	0.112
Alcohol intake	0.961751	0.8635 to 1.0712	0.478	0.960789	0.8626 to 1.0702	0.47
Smoking	0.965605	0.8190 to 1.1384	0.681	0.963676	0.8174 to 1.1361	0.662
Age	1.0141	0.9230 to 1.1141	0.768	1.0141	0.9230 to 1.1141	0.779
Income level	1.18768	0.7671 to 1.8387	0.44	1.19244	0.7702 to 1.8461	0.429
Omega-6 fatty acids	0.885148	0.6343 to 1.2352	0.473	0.808156	0.5569 to 1.1728	0.262	449.441	0.3061	0.003	0.003	0.285	AU
BMI	1.06503	0.7707 to 1.4717	0.702	1.09966	0.7911 to 1.5285	0.57
Alcohol intake	0.97531	0.7846 to 1.2123	0.823	0.973361	0.7830 to 1.2099	0.806
Smoking	1.21167	0.8666 to 1.6941	0.261	1.20202	0.8597 to 1.6806	0.282
Age	0.919431	0.7573 to 1.1163	0.394	0.916677	0.7550 to 1.1130	0.38
Income level	0.916677	0.3780 to 2.2231	0.848	0.931462	0.3833 to 2.2634	0.875

## Sheet: Results of MVMR. Part 3
Supplementary Table 9. Results of MVMR in exposure (Ratio of omega-6 fatty acids to omega-3 fatty acids) and outcomes.
Exposure	IVW model			MR-Egger model			Heterogeneity		Pleiotropy			Outcome
	OR	95% CIs	P-Value	OR	95% CIs	P-Value	Q	P-Value	Intercept	SE	P-Value
RO63	1.19244	1.0706 to 1.3282	0.001	1.18175	1.0548 to 1.3240	0.004	547.951	0.0004	0.001	0.001	0.567	AD
BMI	1.14339	0.9641 to 1.3560	0.124	1.14683	0.9670 to 1.3600	0.116
Alcohol intake	0.956954	0.8491 to 1.0785	0.47	0.955997	0.8483 to 1.0774	0.463
Smoking	1.03666	0.8656 to 1.2415	0.694	1.03355	0.8613 to 1.2402	0.723
Age	1.0576	0.9551 to 1.1711	0.277	1.05971	0.9570 to 1.1734	0.266
Income level	1.39097	0.8724 to 2.2177	0.166	1.39654	0.8759 to 2.2266	0.161
RO63	1.38403	1.0457 to 1.8318	0.023	1.36889	1.0222 to 1.8332	0.036	450.814	0.363	0.001	0.003	0.785	AC
BMI	1.63395	1.0472 to 2.5496	0.03	1.6405	1.0493 to 2.5648	0.03
Alcohol intake	0.97824	0.7163 to 1.3359	0.891	0.977262	0.7156 to 1.3346	0.886
Smoking	1.02532	0.6393 to 1.6444	0.917	1.02122	0.6355 to 1.6410	0.932
Age	0.915761	0.7029 to 1.1932	0.511	0.916677	0.7036 to 1.1943	0.521
Income level	3.12052	0.9257 to 10.5192	0.066	3.1393	0.9295 to 10.6032	0.065
RO63	0.935195	0.8749 to 0.9996	0.049	0.920351	0.8576 to 0.9876	0.019	668.043	0	0.001	0.001	0.119	Asthma
BMI	1.22753	1.1042 to 1.3646	0	1.23368	1.1098 to 1.3714	0
Alcohol intake	0.985112	0.9144 to 1.0613	0.692	0.984127	0.9135 to 1.0602	0.667
Smoking	1.19125	1.0653 to 1.3321	0.002	1.1853	1.0600 to 1.3254	0.003
Age	0.932394	0.8757 to 0.9927	0.028	0.93426	0.8775 to 0.9947	0.034
Income level	0.982161	0.7349 to 1.3127	0.902	0.98906	0.7400 to 1.3219	0.94
RO63	0.955042	0.8659 to 1.0534	0.363	0.926816	0.8370 to 1.0263	0.145	500.767	0.0256	0.002	0.001	0.042	AR
BMI	1.13542	0.9706 to 1.3282	0.112	1.14798	0.9814 to 1.3429	0.084
Alcohol intake	0.955997	0.8566 to 1.0669	0.419	0.953134	0.8541 to 1.0637	0.393
Smoking	0.970446	0.8215 to 1.1464	0.726	0.959829	0.8125 to 1.1338	0.629
Age	1.01106	0.9221 to 1.1086	0.81	1.01613	0.9267 to 1.1142	0.734
Income level	1.23615	0.8047 to 1.8988	0.331	1.25358	0.8177 to 1.9218	0.3
RO63	1.11739	0.9167 to 1.3620	0.271	1.11851	0.9105 to 1.3741	0.285	448.837	0.3879	0	0.002	0.957	AU
BMI	1.07358	0.7846 to 1.4690	0.658	1.07251	0.7838 to 1.4676	0.662
Alcohol intake	0.96464	0.7745 to 1.2014	0.746	0.96464	0.7745 to 1.2014	0.747
Smoking	1.27252	0.9137 to 1.7722	0.154	1.27379	0.9128 to 1.7775	0.154
Age	0.889585	0.7385 to 1.0717	0.215	0.888696	0.7377 to 1.0706	0.215
Income level	1.02737	0.4371 to 2.4147	0.95	1.02737	0.4371 to 2.4147	0.951

## Sheet: Results of MVMR. Part 4
Supplementary Table 10. Results of MVMR in exposure (Docosahexaenoic acid) and outcomes.
Exposure	IVW model			MR-Egger model			Heterogeneity		Pleiotropy			Outcome
	OR	95% CIs	P-Value	OR	95% CIs	P-Value	Q	P-Value	Intercept	SE	P-Value
DHA	0.851292	0.7480 to 0.9689	0.015	0.847894	0.7392 to 0.9726	0.019	561.31	0.0002	0	0.001	0.858	AD
BMI	1.13202	0.9527 to 1.3451	0.156	1.13542	0.9537 to 1.3518	0.154
Alcohol intake	0.952181	0.8449 to 1.0731	0.423	0.953134	0.8457 to 1.0742	0.428
Smoking	1.03977	0.8682 to 1.2452	0.671	1.04289	0.8674 to 1.2539	0.654
Age	1.05866	0.9561 to 1.1722	0.276	1.0576	0.9551 to 1.1711	0.283
Income level	1.55116	0.9729 to 2.4731	0.065	1.5496	0.9719 to 2.4706	0.066
DHA	0.726149	0.5204 to 1.0133	0.06	0.672334	0.4725 to 0.9568	0.028	446.227	0.5281	0.005	0.004	0.2	AC
BMI	1.58091	1.0171 to 2.4571	0.042	1.66863	1.0652 to 2.6139	0.025
Alcohol intake	0.965605	0.7112 to 1.3110	0.82	0.972388	0.7162 to 1.3202	0.859
Smoking	1.02737	0.6456 to 1.6348	0.91	1.08437	0.6761 to 1.7391	0.737
Age	0.922194	0.7106 to 1.1968	0.544	0.912105	0.7014 to 1.1861	0.492
Income level	3.72848	1.1257 to 12.3488	0.031	3.64735	1.1012 to 12.0801	0.034
DHA	1.07144	0.9887 to 1.1611	0.093	1.06609	0.9780 to 1.1621	0.141	678.324	0	0	0.001	0.731	Asthma
BMI	1.24857	1.1232 to 1.3880	0	1.25232	1.1243 to 1.3949	0
Alcohol intake	0.977262	0.9071 to 1.0528	0.533	0.977262	0.9071 to 1.0528	0.542
Smoking	1.19842	1.0717 to 1.3401	0.001	1.20322	1.0739 to 1.3481	0.001
Age	0.933327	0.8766 to 0.9937	0.032	0.933327	0.8766 to 0.9937	0.031
Income level	0.988072	0.7407 to 1.3180	0.938	0.987084	0.7400 to 1.3167	0.93
DHA	1.0629	0.9431 to 1.1979	0.318	1.08004	0.9527 to 1.2244	0.231	510.922	0.0227	-0.001	0.001	0.44	AR
BMI	1.16416	0.9952 to 1.3618	0.059	1.15027	0.9795 to 1.3508	0.087
Alcohol intake	0.954087	0.8549 to 1.0648	0.402	0.953134	0.8541 to 1.0637	0.385
Smoking	0.977262	0.8273 to 1.1544	0.785	0.965605	0.8158 to 1.1429	0.686
Age	1.01816	0.9267 to 1.1186	0.708	1.0202	0.9286 to 1.1208	0.673
Income level	1.28403	0.8375 to 1.9685	0.251	1.29046	0.8417 to 1.9784	0.243
DHA	0.909373	0.7174 to 1.1528	0.432	0.861569	0.6704 to 1.1073	0.245	457.561	0.3789	0.003	0.003	0.205	AU
BMI	1.07251	0.7838 to 1.4676	0.661	1.11516	0.8102 to 1.5349	0.504
Alcohol intake	0.984127	0.7917 to 1.2233	0.885	0.98906	0.7957 to 1.2294	0.924
Smoking	1.26112	0.9055 to 1.7564	0.169	1.30996	0.9369 to 1.8315	0.114
Age	0.904837	0.7511 to 1.0900	0.293	0.898526	0.7459 to 1.0824	0.259
Income level	0.977262	0.4174 to 2.2879	0.958	0.962713	0.4112 to 2.2539	0.93

[truncated: 2 more sheets: Results of MVMR. Part 5, Results of MVMR. Part 6]
